# Supplementary material for: Genome-wide association study of individual differences of human lymphocyte profiles using large-scale cytometry data
Source: J Hum Genet. 2020 Nov 23;66(6):557–67. doi: 10.1038/s10038-020-00874-x (PMC8144016; doi:10.1038/s10038-020-00874-x)
Supplement: Supplementary file 1 — Table S1 [file 10038_2020_874_MOESM1_ESM.csv]

	MDS	Subset	Correlation coefficient	Bonferroni corrected P value
1	B_MDS1	CD19-IgD-CD21-CD27-	0.228872614485771	4.42501385944242e-29
2	B_MDS1	CD19-IgD-CD21-CD27+	0.143106122104577	1.18785980403716e-10
3	B_MDS1	CD19-IgD-CD21+CD27-	-0.0137521401881688	269.147510677209
4	B_MDS1	CD19-IgD-CD21+CD27+	-0.0660176773574716	0.396414599736144
5	B_MDS1	CD19-IgD+CD21-CD27-	-0.000736808872791535	543.190074473035
6	B_MDS1	CD19-IgD+CD21-CD27+	0.0139194123818701	266.141284417142
7	B_MDS1	CD19-IgD+CD21+CD27-	0.000634034758237301	545.729713454922
8	B_MDS1	CD19-IgD+CD21+CD27+	0.0691877516820507	0.216451500075849
9	B_MDS1	CD19+IgD-CD21-CD27-	-0.0475749878523898	8.21443177582152
10	B_MDS1	CD19+IgD-CD21-CD27+	-0.0571985553789736	1.87318637466381
11	B_MDS1	CD19+IgD-CD21+CD27-	-0.19790726347609	1.81687386986904e-21
12	B_MDS1	CD19+IgD-CD21+CD27+	-0.176166662423533	9.03163941733309e-17
13	B_MDS1	CD19+IgD+CD21-CD27-	-0.0737643625486995	0.0864592466802139
14	B_MDS1	CD19+IgD+CD21-CD27+	-0.125516182883529	6.75203519483515e-08
15	B_MDS1	CD19+IgD+CD21+CD27-	-0.211339321305017	1.2310438230996e-24
16	B_MDS1	CD19+IgD+CD21+CD27+	-0.248430994300079	1.89054528507305e-34
17	B_MDS1	CD4-CD8-CD45RA-CD45RO-CD25-CCR7-	0.0527860944051163	3.79323257078859
18	B_MDS1	CD4-CD8-CD45RA-CD45RO-CD25-CCR7+	0.0649854797519203	0.480852787365345
19	B_MDS1	CD4-CD8-CD45RA-CD45RO-CD25+CCR7-	0.0228023553409086	144.131650695424
20	B_MDS1	CD4-CD8-CD45RA-CD45RO-CD25+CCR7+	0.0345649721254147	48.2182012315536
21	B_MDS1	CD4-CD8-CD45RA-CD45RO+CD25-CCR7-	0.0135020421820651	273.588664856231
22	B_MDS1	CD4-CD8-CD45RA-CD45RO+CD25-CCR7+	0.0152393424522764	243.276425061226
23	B_MDS1	CD4-CD8-CD45RA-CD45RO+CD25+CCR7-	0.0294589607928482	75.4190999544209
24	B_MDS1	CD4-CD8-CD45RA-CD45RO+CD25+CCR7+	0.036177176014804	40.9827999780333
25	B_MDS1	CD4-CD8-CD45RA+CD45RO-CD25-CCR7-	-0.0012685887532042	530.944037589097
26	B_MDS1	CD4-CD8-CD45RA+CD45RO-CD25-CCR7+	-0.0888041223315265	0.00292810824042384
27	B_MDS1	CD4-CD8-CD45RA+CD45RO-CD25+CCR7-	-0.0376105642253656	32.9992771285865
28	B_MDS1	CD4-CD8-CD45RA+CD45RO-CD25+CCR7+	-0.0394933154483883	25.6364390179064
29	B_MDS1	CD4-CD8-CD45RA+CD45RO+CD25-CCR7-	-0.0692489543559969	0.213889229980681
30	B_MDS1	CD4-CD8-CD45RA+CD45RO+CD25-CCR7+	-0.136691866851972	1.31800214782062e-09
31	B_MDS1	CD4-CD8-CD45RA+CD45RO+CD25+CCR7-	-0.0407152600913606	27.2252854421971
32	B_MDS1	CD4-CD8-CD45RA+CD45RO+CD25+CCR7+	-0.0450867520992916	11.7871440783844
33	B_MDS1	CD4-CD8+CD45RA-CD45RO-CD25-CCR7-	0.052562054648243	3.9266399906305
34	B_MDS1	CD4-CD8+CD45RA-CD45RO-CD25-CCR7+	0.0272219195519248	91.0610904127484
35	B_MDS1	CD4-CD8+CD45RA-CD45RO-CD25+CCR7-	0.0210041228339538	167.368255382577
36	B_MDS1	CD4-CD8+CD45RA-CD45RO-CD25+CCR7+	0.0198476154412457	190.428689703542
37	B_MDS1	CD4-CD8+CD45RA-CD45RO+CD25-CCR7-	0.00503653011879926	445.832566420787
38	B_MDS1	CD4-CD8+CD45RA-CD45RO+CD25-CCR7+	-0.0129928794481936	282.852886752879
39	B_MDS1	CD4-CD8+CD45RA-CD45RO+CD25+CCR7-	0.0179240092742443	201.273279141454
40	B_MDS1	CD4-CD8+CD45RA-CD45RO+CD25+CCR7+	-0.000293082225221846	553.445504136128
41	B_MDS1	CD4-CD8+CD45RA+CD45RO-CD25-CCR7-	0.00170502983802217	520.969923872752
42	B_MDS1	CD4-CD8+CD45RA+CD45RO-CD25-CCR7+	-0.0154325567591631	239.997814505108
43	B_MDS1	CD4-CD8+CD45RA+CD45RO-CD25+CCR7-	-0.00412840228600249	468.984916937088
44	B_MDS1	CD4-CD8+CD45RA+CD45RO-CD25+CCR7+	0.0032857327740606	486.719554992938
45	B_MDS1	CD4-CD8+CD45RA+CD45RO+CD25-CCR7-	-0.0639269804969027	0.582829236150071
46	B_MDS1	CD4-CD8+CD45RA+CD45RO+CD25-CCR7+	-0.115233791088564	1.90252407392926e-06
47	B_MDS1	CD4-CD8+CD45RA+CD45RO+CD25+CCR7-	-0.0284299990271838	88.2427170918572
48	B_MDS1	CD4-CD8+CD45RA+CD45RO+CD25+CCR7+	-0.0277223586760031	87.4809304355832
49	B_MDS1	CD4+CD8-CD45RA-CD45RO-CD25-CCR7-	0.0183858080997646	193.541634433246
50	B_MDS1	CD4+CD8-CD45RA-CD45RO-CD25-CCR7+	0.0397729049903543	23.1431937379942
51	B_MDS1	CD4+CD8-CD45RA-CD45RO-CD25+CCR7-	0.0392929569307024	24.647396631091
52	B_MDS1	CD4+CD8-CD45RA-CD45RO-CD25+CCR7+	0.0366988743047955	33.5700948151205
53	B_MDS1	CD4+CD8-CD45RA-CD45RO+CD25-CCR7-	0.0116326097140147	308.389179644608
54	B_MDS1	CD4+CD8-CD45RA-CD45RO+CD25-CCR7+	-0.000311327973836812	552.864563801319
55	B_MDS1	CD4+CD8-CD45RA-CD45RO+CD25+CCR7-	0.00895868066769667	361.668264107077
56	B_MDS1	CD4+CD8-CD45RA-CD45RO+CD25+CCR7+	0.013248906168739	278.173753574709
57	B_MDS1	CD4+CD8-CD45RA+CD45RO-CD25-CCR7-	-0.0477597826521943	8.00136482913733
58	B_MDS1	CD4+CD8-CD45RA+CD45RO-CD25-CCR7+	-0.0211993982932244	155.024940993221
59	B_MDS1	CD4+CD8-CD45RA+CD45RO-CD25+CCR7-	-0.00619610638045742	420.520258460406
60	B_MDS1	CD4+CD8-CD45RA+CD45RO-CD25+CCR7+	0.0117255673818849	306.633107487657
61	B_MDS1	CD4+CD8-CD45RA+CD45RO+CD25-CCR7-	-0.0877392060845706	0.00379170094554894
62	B_MDS1	CD4+CD8-CD45RA+CD45RO+CD25-CCR7+	-0.128805402558709	2.19116542203788e-08
63	B_MDS1	CD4+CD8-CD45RA+CD45RO+CD25+CCR7-	-0.0288097903549524	78.0919683599677
64	B_MDS1	CD4+CD8-CD45RA+CD45RO+CD25+CCR7+	-0.0338605787940486	46.1419558874696
65	B_MDS1	CD4+CD8+CD45RA-CD45RO-CD25-CCR7-	0.0570501653021962	1.91964320691553
66	B_MDS1	CD4+CD8+CD45RA-CD45RO-CD25-CCR7+	0.0257375472945142	106.345601479009
67	B_MDS1	CD4+CD8+CD45RA-CD45RO-CD25+CCR7-	0.035164232379212	55.8684862680635
68	B_MDS1	CD4+CD8+CD45RA-CD45RO-CD25+CCR7+	-0.00324420734923234	496.13010813963
69	B_MDS1	CD4+CD8+CD45RA-CD45RO+CD25-CCR7-	0.0792578163075832	0.0268187500202498
70	B_MDS1	CD4+CD8+CD45RA-CD45RO+CD25-CCR7+	0.0294536819945589	73.2868667193656
71	B_MDS1	CD4+CD8+CD45RA-CD45RO+CD25+CCR7-	0.015095601754376	249.060472849864
72	B_MDS1	CD4+CD8+CD45RA-CD45RO+CD25+CCR7+	-0.00726603633635696	405.527617361287
73	B_MDS1	CD4+CD8+CD45RA+CD45RO-CD25-CCR7-	0.0626962166377161	0.727609707558688
74	B_MDS1	CD4+CD8+CD45RA+CD45RO-CD25-CCR7+	0.0538350469720202	3.22126148011273
75	B_MDS1	CD4+CD8+CD45RA+CD45RO-CD25+CCR7-	0.0117657624861299	315.217726911433
76	B_MDS1	CD4+CD8+CD45RA+CD45RO-CD25+CCR7+	0.00635598574643285	421.398156108321
77	B_MDS1	CD4+CD8+CD45RA+CD45RO+CD25-CCR7-	-0.0422286152805521	16.9655525255319
78	B_MDS1	CD4+CD8+CD45RA+CD45RO+CD25-CCR7+	-0.120806892277611	3.22190464656174e-07
79	B_MDS1	CD4+CD8+CD45RA+CD45RO+CD25+CCR7-	-0.0175780386288032	205.827127299782
80	B_MDS1	CD4+CD8+CD45RA+CD45RO+CD25+CCR7+	-0.0843497590841772	0.00846904441759239
81	B_MDS2	CD19-IgD-CD21-CD27-	0.267433639133053	4.40172591702971e-40
82	B_MDS2	CD19-IgD-CD21-CD27+	0.156353563832418	5.89847473488573e-13
83	B_MDS2	CD19-IgD-CD21+CD27-	0.350261233849823	2.09532269496528e-69
84	B_MDS2	CD19-IgD-CD21+CD27+	0.19065970396182	7.6635228438283e-20
85	B_MDS2	CD19-IgD+CD21-CD27-	0.014250819230103	261.364634571351
86	B_MDS2	CD19-IgD+CD21-CD27+	-0.0679878981072865	0.273279030352015
87	B_MDS2	CD19-IgD+CD21+CD27-	0.321092466367603	4.1097816749154e-56
88	B_MDS2	CD19-IgD+CD21+CD27+	0.0959387584091955	0.000481278624840125
89	B_MDS2	CD19+IgD-CD21-CD27-	-0.265757705367352	1.43523657002876e-39
90	B_MDS2	CD19+IgD-CD21-CD27+	-0.261301831962855	3.20762183943863e-38
91	B_MDS2	CD19+IgD-CD21+CD27-	-0.100484813657733	0.000142355739094792
92	B_MDS2	CD19+IgD-CD21+CD27+	-0.110665536768399	7.68458688182051e-06
93	B_MDS2	CD19+IgD+CD21-CD27-	-0.34258006511701	2.2070321289295e-66
94	B_MDS2	CD19+IgD+CD21-CD27+	-0.275070103400315	1.8381551680056e-42
95	B_MDS2	CD19+IgD+CD21+CD27-	-0.138997756692824	5.61327966893511e-10
96	B_MDS2	CD19+IgD+CD21+CD27+	-0.261620243883278	2.57313451368749e-38
97	B_MDS2	CD4-CD8-CD45RA-CD45RO-CD25-CCR7-	-0.00211528445775105	511.611956638831
98	B_MDS2	CD4-CD8-CD45RA-CD45RO-CD25-CCR7+	-0.0329845250308085	50.7828478010955
99	B_MDS2	CD4-CD8-CD45RA-CD45RO-CD25+CCR7-	0.0886159616452449	0.00601689823204587
100	B_MDS2	CD4-CD8-CD45RA-CD45RO-CD25+CCR7+	0.146967374210229	1.64002200968151e-10
101	B_MDS2	CD4-CD8-CD45RA-CD45RO+CD25-CCR7-	-0.0898792875821748	0.00224906573142253
102	B_MDS2	CD4-CD8-CD45RA-CD45RO+CD25-CCR7+	-0.0257704061022264	104.291561963632
103	B_MDS2	CD4-CD8-CD45RA-CD45RO+CD25+CCR7-	0.019479310840133	180.650490037489
104	B_MDS2	CD4-CD8-CD45RA-CD45RO+CD25+CCR7+	0.0864326873023147	0.0104377707921992
105	B_MDS2	CD4-CD8-CD45RA+CD45RO-CD25-CCR7-	0.0371760516047939	31.6498338909362
106	B_MDS2	CD4-CD8-CD45RA+CD45RO-CD25-CCR7+	-0.0234863495776705	127.841100700289
107	B_MDS2	CD4-CD8-CD45RA+CD45RO-CD25+CCR7-	0.000989987813804851	537.79553278593
108	B_MDS2	CD4-CD8-CD45RA+CD45RO-CD25+CCR7+	0.0888836439060691	0.00388864669799668
109	B_MDS2	CD4-CD8-CD45RA+CD45RO+CD25-CCR7-	0.00839425350071643	373.385609449464
110	B_MDS2	CD4-CD8-CD45RA+CD45RO+CD25-CCR7+	0.040181068686576	22.002815929338
111	B_MDS2	CD4-CD8-CD45RA+CD45RO+CD25+CCR7-	0.030762392127331	76.3006887206309
112	B_MDS2	CD4-CD8-CD45RA+CD45RO+CD25+CCR7+	0.26730117641913	7.70104263994326e-40
113	B_MDS2	CD4-CD8+CD45RA-CD45RO-CD25-CCR7-	-0.09258370212605	0.00114322549535417
114	B_MDS2	CD4-CD8+CD45RA-CD45RO-CD25-CCR7+	-0.135053368076833	2.39751178424177e-09
115	B_MDS2	CD4-CD8+CD45RA-CD45RO-CD25+CCR7-	-0.0127085830083085	296.596255494762
116	B_MDS2	CD4-CD8+CD45RA-CD45RO-CD25+CCR7+	0.0335178844522957	59.9978973301162
117	B_MDS2	CD4-CD8+CD45RA-CD45RO+CD25-CCR7-	-0.140388548949777	3.33441065271098e-10
118	B_MDS2	CD4-CD8+CD45RA-CD45RO+CD25-CCR7+	-0.143198087220372	1.14683924402062e-10
119	B_MDS2	CD4-CD8+CD45RA-CD45RO+CD25+CCR7-	-0.0640443524340862	0.592400445597328
120	B_MDS2	CD4-CD8+CD45RA-CD45RO+CD25+CCR7+	-0.067410414786795	0.414647432496607
121	B_MDS2	CD4-CD8+CD45RA+CD45RO-CD25-CCR7-	-0.0287847443473606	78.2823686413294
122	B_MDS2	CD4-CD8+CD45RA+CD45RO-CD25-CCR7+	-0.080337165286058	0.0211191797228761
123	B_MDS2	CD4-CD8+CD45RA+CD45RO-CD25+CCR7-	-0.0161880829504932	235.874678090047
124	B_MDS2	CD4-CD8+CD45RA+CD45RO-CD25+CCR7+	0.0241843123068858	126.155370549814
125	B_MDS2	CD4-CD8+CD45RA+CD45RO+CD25-CCR7-	-0.0306323449397566	65.0167369080443
126	B_MDS2	CD4-CD8+CD45RA+CD45RO+CD25-CCR7+	-0.140349575524083	3.38405241214312e-10
127	B_MDS2	CD4-CD8+CD45RA+CD45RO+CD25+CCR7-	-0.0316491777462202	64.7639951824365
128	B_MDS2	CD4-CD8+CD45RA+CD45RO+CD25+CCR7+	0.117157796405167	1.15887251223755e-06
129	B_MDS2	CD4+CD8-CD45RA-CD45RO-CD25-CCR7-	0.0676541873612481	0.290954523526003
130	B_MDS2	CD4+CD8-CD45RA-CD45RO-CD25-CCR7+	-0.13823990456485	7.44004159706384e-10
131	B_MDS2	CD4+CD8-CD45RA-CD45RO-CD25+CCR7-	0.0503967918656144	5.48345450786097
132	B_MDS2	CD4+CD8-CD45RA-CD45RO-CD25+CCR7+	-0.0536542870930546	3.33406185879063
133	B_MDS2	CD4+CD8-CD45RA-CD45RO+CD25-CCR7-	0.00894704223876819	361.908321673775
134	B_MDS2	CD4+CD8-CD45RA-CD45RO+CD25-CCR7+	-0.105031001865058	3.99455177771361e-05
135	B_MDS2	CD4+CD8-CD45RA-CD45RO+CD25+CCR7-	-0.00932820078617587	354.081030922341
136	B_MDS2	CD4+CD8-CD45RA-CD45RO+CD25+CCR7+	-0.0915203072547714	0.00149502716471889
137	B_MDS2	CD4+CD8-CD45RA+CD45RO-CD25-CCR7-	0.194308076711902	1.18512409059406e-20
138	B_MDS2	CD4+CD8-CD45RA+CD45RO-CD25-CCR7+	0.021237223187242	154.545489152097
139	B_MDS2	CD4+CD8-CD45RA+CD45RO-CD25+CCR7-	0.115374618525174	1.91093042686825e-06
140	B_MDS2	CD4+CD8-CD45RA+CD45RO-CD25+CCR7+	-0.00706094782284246	401.647468121546
141	B_MDS2	CD4+CD8-CD45RA+CD45RO+CD25-CCR7-	0.168163659587592	3.54843186900887e-15
142	B_MDS2	CD4+CD8-CD45RA+CD45RO+CD25-CCR7+	0.130682099223426	1.13864800891733e-08
143	B_MDS2	CD4+CD8-CD45RA+CD45RO+CD25+CCR7-	0.112461911013931	4.46809999264142e-06
144	B_MDS2	CD4+CD8-CD45RA+CD45RO+CD25+CCR7+	0.0403053635011436	21.6623059083026
145	B_MDS2	CD4+CD8+CD45RA-CD45RO-CD25-CCR7-	0.0802368422009952	0.0215963144878163
146	B_MDS2	CD4+CD8+CD45RA-CD45RO-CD25-CCR7+	0.00925096659181063	357.0104835502
147	B_MDS2	CD4+CD8+CD45RA-CD45RO-CD25+CCR7-	-0.00236677264851839	510.600349521533
148	B_MDS2	CD4+CD8+CD45RA-CD45RO-CD25+CCR7+	0.04969256759239	15.6898323745828
149	B_MDS2	CD4+CD8+CD45RA-CD45RO+CD25-CCR7-	0.0774451283648658	0.0397943137034188
150	B_MDS2	CD4+CD8+CD45RA-CD45RO+CD25-CCR7+	-0.0559900774012064	2.28604810438685
151	B_MDS2	CD4+CD8+CD45RA-CD45RO+CD25+CCR7-	-0.0147496639607687	254.942869759482
152	B_MDS2	CD4+CD8+CD45RA-CD45RO+CD25+CCR7+	-0.110964821380895	3.95598217706077e-05
153	B_MDS2	CD4+CD8+CD45RA+CD45RO-CD25-CCR7-	0.162987468321651	3.48897838335794e-14
154	B_MDS2	CD4+CD8+CD45RA+CD45RO-CD25-CCR7+	0.0859687726176892	0.00579022705159599
155	B_MDS2	CD4+CD8+CD45RA+CD45RO-CD25+CCR7-	0.0333164358634385	56.7653259520216
156	B_MDS2	CD4+CD8+CD45RA+CD45RO-CD25+CCR7+	-0.0163931974026279	232.972939726791
157	B_MDS2	CD4+CD8+CD45RA+CD45RO+CD25-CCR7-	0.146852348236634	2.77492616248349e-11
158	B_MDS2	CD4+CD8+CD45RA+CD45RO+CD25-CCR7+	0.0702408281906026	0.176054829033087
159	B_MDS2	CD4+CD8+CD45RA+CD45RO+CD25+CCR7-	0.0622263149803134	0.797255740255119
160	B_MDS2	CD4+CD8+CD45RA+CD45RO+CD25+CCR7+	0.0268906682806473	93.9504441914897
161	B_MDS3	CD19-IgD-CD21-CD27-	0.348847359094996	7.24259546687071e-69
162	B_MDS3	CD19-IgD-CD21-CD27+	0.0223166874703584	141.287892603705
163	B_MDS3	CD19-IgD-CD21+CD27-	-0.0349645726993449	40.8446914349661
164	B_MDS3	CD19-IgD-CD21+CD27+	0.0301857861012842	68.0492209665462
165	B_MDS3	CD19-IgD+CD21-CD27-	-0.0712394769268483	0.15365066435376
166	B_MDS3	CD19-IgD+CD21-CD27+	-0.0514015804368235	4.69079787033751
167	B_MDS3	CD19-IgD+CD21+CD27-	-0.077518935089276	0.052663989298633
168	B_MDS3	CD19-IgD+CD21+CD27+	-0.00249645026885906	502.936714981744
169	B_MDS3	CD19+IgD-CD21-CD27-	0.121938729490906	2.22462974146429e-07
170	B_MDS3	CD19+IgD-CD21-CD27+	-0.0226585828020325	137.259404525336
171	B_MDS3	CD19+IgD-CD21+CD27-	-0.0732275932802766	0.0965455041567363
172	B_MDS3	CD19+IgD-CD21+CD27+	-0.121588210262952	2.49596505793956e-07
173	B_MDS3	CD19+IgD+CD21-CD27-	0.020047193829305	170.116361190032
174	B_MDS3	CD19+IgD+CD21-CD27+	0.00616400740495742	421.038337925673
175	B_MDS3	CD19+IgD+CD21+CD27-	-0.402849669323138	4.00579048049724e-92
176	B_MDS3	CD19+IgD+CD21+CD27+	-0.164773967162173	1.59775043102314e-14
177	B_MDS3	CD4-CD8-CD45RA-CD45RO-CD25-CCR7-	0.0492654696542514	6.43910780964028
178	B_MDS3	CD4-CD8-CD45RA-CD45RO-CD25-CCR7+	0.0178119345137697	202.122625146074
179	B_MDS3	CD4-CD8-CD45RA-CD45RO-CD25+CCR7-	-0.0270121614330827	100.625598441323
180	B_MDS3	CD4-CD8-CD45RA-CD45RO-CD25+CCR7+	-0.113145538325769	1.08042372372774e-05
181	B_MDS3	CD4-CD8-CD45RA-CD45RO+CD25-CCR7-	0.0700939440118607	0.181232050926068
182	B_MDS3	CD4-CD8-CD45RA-CD45RO+CD25-CCR7+	0.121679034684349	2.43346395508817e-07
183	B_MDS3	CD4-CD8-CD45RA-CD45RO+CD25+CCR7-	0.00847195423840706	373.547525593375
184	B_MDS3	CD4-CD8-CD45RA-CD45RO+CD25+CCR7+	-0.0321936939926234	62.0738772326391
185	B_MDS3	CD4-CD8-CD45RA+CD45RO-CD25-CCR7-	-0.0106724393274152	327.073170177219
186	B_MDS3	CD4-CD8-CD45RA+CD45RO-CD25-CCR7+	-0.0262475668409521	99.772878769793
187	B_MDS3	CD4-CD8-CD45RA+CD45RO-CD25+CCR7-	0.020107818949275	175.056710199843
188	B_MDS3	CD4-CD8-CD45RA+CD45RO-CD25+CCR7+	-0.0376844387063369	31.7287712375124
189	B_MDS3	CD4-CD8-CD45RA+CD45RO+CD25-CCR7-	-0.060258228769441	1.11688810101957
190	B_MDS3	CD4-CD8-CD45RA+CD45RO+CD25-CCR7+	0.111016951026609	6.91985933684977e-06
191	B_MDS3	CD4-CD8-CD45RA+CD45RO+CD25+CCR7-	0.0240439663078317	136.762268805304
192	B_MDS3	CD4-CD8-CD45RA+CD45RO+CD25+CCR7+	-0.0425573778671854	16.4805420099972
193	B_MDS3	CD4-CD8+CD45RA-CD45RO-CD25-CCR7-	0.0890892638402742	0.00273099169604343
194	B_MDS3	CD4-CD8+CD45RA-CD45RO-CD25-CCR7+	0.128631607994412	2.33113076680832e-08
195	B_MDS3	CD4-CD8+CD45RA-CD45RO-CD25+CCR7-	0.0369450529684103	37.8876493628221
196	B_MDS3	CD4-CD8+CD45RA-CD45RO-CD25+CCR7+	0.000218177232906229	555.314038211119
197	B_MDS3	CD4-CD8+CD45RA-CD45RO+CD25-CCR7-	0.100669500624111	0.000135329357557648
198	B_MDS3	CD4-CD8+CD45RA-CD45RO+CD25-CCR7+	0.135950239788853	1.72710452292292e-09
199	B_MDS3	CD4-CD8+CD45RA-CD45RO+CD25+CCR7-	0.0573051468618852	1.89766814480942
200	B_MDS3	CD4-CD8+CD45RA-CD45RO+CD25+CCR7+	0.0728933068770991	0.147663301876669
201	B_MDS3	CD4-CD8+CD45RA+CD45RO-CD25-CCR7-	0.0181966836296768	196.332863198004
202	B_MDS3	CD4-CD8+CD45RA+CD45RO-CD25-CCR7+	-0.0156187716220187	236.889672271468
203	B_MDS3	CD4-CD8+CD45RA+CD45RO-CD25+CCR7-	0.0363980876563993	39.4959263160426
204	B_MDS3	CD4-CD8+CD45RA+CD45RO-CD25+CCR7+	-0.00246729751190864	504.864441125167
205	B_MDS3	CD4-CD8+CD45RA+CD45RO+CD25-CCR7-	-0.0655447221179613	0.432930725391399
206	B_MDS3	CD4-CD8+CD45RA+CD45RO+CD25-CCR7+	-0.003009995250063	491.283217293432
207	B_MDS3	CD4-CD8+CD45RA+CD45RO+CD25+CCR7-	0.023462918737377	136.343941489236
208	B_MDS3	CD4-CD8+CD45RA+CD45RO+CD25+CCR7+	-0.0419695640139943	17.8214235915487
209	B_MDS3	CD4+CD8-CD45RA-CD45RO-CD25-CCR7-	0.0167797049076345	218.050393594757
210	B_MDS3	CD4+CD8-CD45RA-CD45RO-CD25-CCR7+	0.0813803186749854	0.0167187121984513
211	B_MDS3	CD4+CD8-CD45RA-CD45RO-CD25+CCR7-	0.0400180696762553	22.542361391504
212	B_MDS3	CD4+CD8-CD45RA-CD45RO-CD25+CCR7+	0.0870264296254671	0.00456881582950473
213	B_MDS3	CD4+CD8-CD45RA-CD45RO+CD25-CCR7-	0.0332742683065213	49.1935452598966
214	B_MDS3	CD4+CD8-CD45RA-CD45RO+CD25-CCR7+	0.0623616118060223	0.77235092114073
215	B_MDS3	CD4+CD8-CD45RA-CD45RO+CD25+CCR7-	0.0548257290748322	2.75370093864544
216	B_MDS3	CD4+CD8-CD45RA-CD45RO+CD25+CCR7+	0.112062149255715	5.04340690912834e-06
217	B_MDS3	CD4+CD8-CD45RA+CD45RO-CD25-CCR7-	-0.0758258744285546	0.0562191492685882
218	B_MDS3	CD4+CD8-CD45RA+CD45RO-CD25-CCR7+	-0.135273459435711	2.20924127691893e-09
219	B_MDS3	CD4+CD8-CD45RA+CD45RO-CD25+CCR7-	-0.0612981838602741	0.945501209687625
220	B_MDS3	CD4+CD8-CD45RA+CD45RO-CD25+CCR7+	-0.0160380852773939	230.006405772795
221	B_MDS3	CD4+CD8-CD45RA+CD45RO+CD25-CCR7-	-0.122695227371257	1.73359409796215e-07
222	B_MDS3	CD4+CD8-CD45RA+CD45RO+CD25-CCR7+	-0.0362740733628368	35.1561568960935
223	B_MDS3	CD4+CD8-CD45RA+CD45RO+CD25+CCR7-	-0.0757975502339734	0.0565658361252986
224	B_MDS3	CD4+CD8-CD45RA+CD45RO+CD25+CCR7+	0.0336481773116026	47.2292692920157
225	B_MDS3	CD4+CD8+CD45RA-CD45RO-CD25-CCR7-	-0.0223763506952207	140.579177316733
226	B_MDS3	CD4+CD8+CD45RA-CD45RO-CD25-CCR7+	0.0408248221261876	21.0506575943897
227	B_MDS3	CD4+CD8+CD45RA-CD45RO-CD25+CCR7-	0.01908001795862	208.20658087429
228	B_MDS3	CD4+CD8+CD45RA-CD45RO-CD25+CCR7+	0.0278945164656702	121.781705305247
229	B_MDS3	CD4+CD8+CD45RA-CD45RO+CD25-CCR7-	-0.066420610523844	0.367572766787488
230	B_MDS3	CD4+CD8+CD45RA-CD45RO+CD25-CCR7+	0.0297941533469635	70.8268424682317
231	B_MDS3	CD4+CD8+CD45RA-CD45RO+CD25+CCR7-	0.0117544931494509	309.011370129598
232	B_MDS3	CD4+CD8+CD45RA-CD45RO+CD25+CCR7+	0.0792937410996487	0.065802780146695
233	B_MDS3	CD4+CD8+CD45RA+CD45RO-CD25-CCR7-	-0.11213044351143	4.93985263680914e-06
234	B_MDS3	CD4+CD8+CD45RA+CD45RO-CD25-CCR7+	-0.134512694989325	2.90998596460433e-09
235	B_MDS3	CD4+CD8+CD45RA+CD45RO-CD25+CCR7-	-0.0127825376397198	296.599105602109
236	B_MDS3	CD4+CD8+CD45RA+CD45RO-CD25+CCR7+	-0.016198003982392	236.093688452115
237	B_MDS3	CD4+CD8+CD45RA+CD45RO+CD25-CCR7-	-0.10825347061843	1.57176652971439e-05
238	B_MDS3	CD4+CD8+CD45RA+CD45RO+CD25-CCR7+	0.0858625094198534	0.00593765452030905
239	B_MDS3	CD4+CD8+CD45RA+CD45RO+CD25+CCR7-	-0.00105404173987523	535.869564922006
240	B_MDS3	CD4+CD8+CD45RA+CD45RO+CD25+CCR7+	0.240671772073363	2.8766322653454e-32
241	B_MDS4	CD19-IgD-CD21-CD27-	0.186785145873159	5.3543387447989e-19
242	B_MDS4	CD19-IgD-CD21-CD27+	-0.358902961689202	6.04030411790843e-73
243	B_MDS4	CD19-IgD-CD21+CD27-	0.205068550297198	4.02524379296466e-23
244	B_MDS4	CD19-IgD-CD21+CD27+	0.108329278059662	1.5372325323234e-05
245	B_MDS4	CD19-IgD+CD21-CD27-	0.136727751263296	1.61808292820317e-09
246	B_MDS4	CD19-IgD+CD21-CD27+	-0.170983111080276	9.99414348936616e-16
247	B_MDS4	CD19-IgD+CD21+CD27-	0.165539628991046	4.15938024826059e-14
248	B_MDS4	CD19-IgD+CD21+CD27+	0.0783093968951896	0.0330038974231748
249	B_MDS4	CD19+IgD-CD21-CD27-	0.0673224921367865	0.309942479231292
250	B_MDS4	CD19+IgD-CD21-CD27+	-0.152881058806882	2.47630944588522e-12
251	B_MDS4	CD19+IgD-CD21+CD27-	0.179055904506669	2.30368106971045e-17
252	B_MDS4	CD19+IgD-CD21+CD27+	-0.021099032191196	156.302242587262
253	B_MDS4	CD19+IgD+CD21-CD27-	0.0536677053964485	3.30693372791329
254	B_MDS4	CD19+IgD+CD21-CD27+	-0.140509399856739	3.1862368507056e-10
255	B_MDS4	CD19+IgD+CD21+CD27-	0.200198435213231	5.40997109126699e-22
256	B_MDS4	CD19+IgD+CD21+CD27+	-0.0666474632589347	0.352201123663794
257	B_MDS4	CD4-CD8-CD45RA-CD45RO-CD25-CCR7-	-0.0418314231761854	17.8564466990389
258	B_MDS4	CD4-CD8-CD45RA-CD45RO-CD25-CCR7+	-0.0395901599509616	23.6849243121717
259	B_MDS4	CD4-CD8-CD45RA-CD45RO-CD25+CCR7-	0.0533455182685119	4.51137832466025
260	B_MDS4	CD4-CD8-CD45RA-CD45RO-CD25+CCR7+	0.0761623277769183	0.0871816859546346
261	B_MDS4	CD4-CD8-CD45RA-CD45RO+CD25-CCR7-	-0.0819244156231691	0.0147842822405753
262	B_MDS4	CD4-CD8-CD45RA-CD45RO+CD25-CCR7+	-0.0214462390439712	151.944275786791
263	B_MDS4	CD4-CD8-CD45RA-CD45RO+CD25+CCR7-	0.0247326880946753	117.122625747227
264	B_MDS4	CD4-CD8-CD45RA-CD45RO+CD25+CCR7+	0.0604360308180837	1.54643935590303
265	B_MDS4	CD4-CD8-CD45RA+CD45RO-CD25-CCR7-	-0.059195959137476	1.3399574257467
266	B_MDS4	CD4-CD8-CD45RA+CD45RO-CD25-CCR7+	-0.0421194742921653	17.2064155265501
267	B_MDS4	CD4-CD8-CD45RA+CD45RO-CD25+CCR7-	0.0474027699727888	9.68238725263063
268	B_MDS4	CD4-CD8-CD45RA+CD45RO-CD25+CCR7+	0.0823379377249306	0.0174862166840847
269	B_MDS4	CD4-CD8-CD45RA+CD45RO+CD25-CCR7-	-0.100603018731636	0.000137834660701908
270	B_MDS4	CD4-CD8-CD45RA+CD45RO+CD25-CCR7+	-0.0138107420631328	268.05770728603
271	B_MDS4	CD4-CD8-CD45RA+CD45RO+CD25+CCR7-	0.0569834483257195	3.23839483731751
272	B_MDS4	CD4-CD8-CD45RA+CD45RO+CD25+CCR7+	0.0840892943242377	0.00944050417031011
273	B_MDS4	CD4-CD8+CD45RA-CD45RO-CD25-CCR7-	-0.00314237581068931	488.286411511609
274	B_MDS4	CD4-CD8+CD45RA-CD45RO-CD25-CCR7+	0.0130370167871732	282.052278558102
275	B_MDS4	CD4-CD8+CD45RA-CD45RO-CD25+CCR7-	0.0698052042555785	0.310990134364171
276	B_MDS4	CD4-CD8+CD45RA-CD45RO-CD25+CCR7+	0.0857794726748639	0.0209084594473166
277	B_MDS4	CD4-CD8+CD45RA-CD45RO+CD25-CCR7-	-0.0404319020975359	21.322383686218
278	B_MDS4	CD4-CD8+CD45RA-CD45RO+CD25-CCR7+	0.0100658081852034	339.143318774764
279	B_MDS4	CD4-CD8+CD45RA-CD45RO+CD25+CCR7-	0.0433770660215911	14.8735887483699
280	B_MDS4	CD4-CD8+CD45RA-CD45RO+CD25+CCR7+	0.074561621082208	0.106340727610167
281	B_MDS4	CD4-CD8+CD45RA+CD45RO-CD25-CCR7-	-0.0133463683737332	276.403397024045
282	B_MDS4	CD4-CD8+CD45RA+CD45RO-CD25-CCR7+	-0.0574967485139181	1.78290028777823
283	B_MDS4	CD4-CD8+CD45RA+CD45RO-CD25+CCR7-	0.0628630629592258	1.00093457849718
284	B_MDS4	CD4-CD8+CD45RA+CD45RO-CD25+CCR7+	0.0704274035841529	0.231601862579494
285	B_MDS4	CD4-CD8+CD45RA+CD45RO+CD25-CCR7-	-0.0775817672372406	0.0386381728987049
286	B_MDS4	CD4-CD8+CD45RA+CD45RO+CD25-CCR7+	-0.0592004527360142	1.33896251769315
287	B_MDS4	CD4-CD8+CD45RA+CD45RO+CD25+CCR7-	0.076507931624237	0.0799737825561258
288	B_MDS4	CD4-CD8+CD45RA+CD45RO+CD25+CCR7+	0.0804612453891408	0.0216495182456833
289	B_MDS4	CD4+CD8-CD45RA-CD45RO-CD25-CCR7-	0.0165207498639759	222.171703190713
290	B_MDS4	CD4+CD8-CD45RA-CD45RO-CD25-CCR7+	0.00102854690472148	536.436317025445
291	B_MDS4	CD4+CD8-CD45RA-CD45RO-CD25+CCR7-	0.054992084686829	2.70086541344166
292	B_MDS4	CD4+CD8-CD45RA-CD45RO-CD25+CCR7+	0.046555318111812	9.52724581402091
293	B_MDS4	CD4+CD8-CD45RA-CD45RO+CD25-CCR7-	-0.0410865637247628	19.6357063928619
294	B_MDS4	CD4+CD8-CD45RA-CD45RO+CD25-CCR7+	0.0316565266854627	58.4638646609703
295	B_MDS4	CD4+CD8-CD45RA-CD45RO+CD25+CCR7-	0.0377783403018427	29.4745366957984
296	B_MDS4	CD4+CD8-CD45RA-CD45RO+CD25+CCR7+	0.0616007943233685	0.883691004724023
297	B_MDS4	CD4+CD8-CD45RA+CD45RO-CD25-CCR7-	-0.00882920956825268	364.342597522502
298	B_MDS4	CD4+CD8-CD45RA+CD45RO-CD25-CCR7+	0.0322762730259042	54.7606341010953
299	B_MDS4	CD4+CD8-CD45RA+CD45RO-CD25+CCR7-	0.0495295153107009	6.2557959783264
300	B_MDS4	CD4+CD8-CD45RA+CD45RO-CD25+CCR7+	0.0770913497616542	0.0430156964577348
301	B_MDS4	CD4+CD8-CD45RA+CD45RO+CD25-CCR7-	-0.07532973123958	0.0624151348888789
302	B_MDS4	CD4+CD8-CD45RA+CD45RO+CD25-CCR7+	-0.0109459424072344	321.697667528216
303	B_MDS4	CD4+CD8-CD45RA+CD45RO+CD25+CCR7-	0.0613657408959373	0.921065938731676
304	B_MDS4	CD4+CD8-CD45RA+CD45RO+CD25+CCR7+	0.0615251444803055	0.895533157333656
305	B_MDS4	CD4+CD8+CD45RA-CD45RO-CD25-CCR7-	-0.00369956828671388	475.710989799093
306	B_MDS4	CD4+CD8+CD45RA-CD45RO-CD25-CCR7+	0.0323145782438846	55.8851944339813
307	B_MDS4	CD4+CD8+CD45RA-CD45RO-CD25+CCR7-	0.048679611156052	12.7058452296175
308	B_MDS4	CD4+CD8+CD45RA-CD45RO-CD25+CCR7+	0.0492486731370365	16.4917986738292
309	B_MDS4	CD4+CD8+CD45RA-CD45RO+CD25-CCR7-	-0.0277635125993744	86.4599698911636
310	B_MDS4	CD4+CD8+CD45RA-CD45RO+CD25-CCR7+	0.0449000233498045	11.9184602546756
311	B_MDS4	CD4+CD8+CD45RA-CD45RO+CD25+CCR7-	0.0226559687479985	140.790106153013
312	B_MDS4	CD4+CD8+CD45RA-CD45RO+CD25+CCR7+	0.0513836413416624	7.03992442579859
313	B_MDS4	CD4+CD8+CD45RA+CD45RO-CD25-CCR7-	-0.0379732839863947	28.7978020189147
314	B_MDS4	CD4+CD8+CD45RA+CD45RO-CD25-CCR7+	-0.0271510196362333	91.6664832925683
315	B_MDS4	CD4+CD8+CD45RA+CD45RO-CD25+CCR7-	0.0446466589926191	15.7554250718589
316	B_MDS4	CD4+CD8+CD45RA+CD45RO-CD25+CCR7+	0.0528425187344988	4.89879237271683
317	B_MDS4	CD4+CD8+CD45RA+CD45RO+CD25-CCR7-	-0.0682172459820294	0.261186605692862
318	B_MDS4	CD4+CD8+CD45RA+CD45RO+CD25-CCR7+	-0.011664615393568	307.775538357883
319	B_MDS4	CD4+CD8+CD45RA+CD45RO+CD25+CCR7-	0.0330858461055309	50.3332245408181
320	B_MDS4	CD4+CD8+CD45RA+CD45RO+CD25+CCR7+	0.00660191801869604	411.525641573415
321	B_MDS5	CD19-IgD-CD21-CD27-	0.0960024906237907	0.000473267467316186
322	B_MDS5	CD19-IgD-CD21-CD27+	-0.252012720802819	1.76293898356383e-35
323	B_MDS5	CD19-IgD-CD21+CD27-	0.0216882498682315	148.959509448824
324	B_MDS5	CD19-IgD-CD21+CD27+	-0.0593430238015078	1.30683610024211
325	B_MDS5	CD19-IgD+CD21-CD27-	0.101238123890504	0.000130768274135366
326	B_MDS5	CD19-IgD+CD21-CD27+	-0.0386417553517392	26.5867151002852
327	B_MDS5	CD19-IgD+CD21+CD27-	-0.040411529942862	23.3820682994386
328	B_MDS5	CD19-IgD+CD21+CD27+	0.0123164032495109	295.412091456044
329	B_MDS5	CD19+IgD-CD21-CD27-	0.038904358300673	25.742479040182
330	B_MDS5	CD19+IgD-CD21-CD27+	-0.150829784216137	5.69469502207844e-12
331	B_MDS5	CD19+IgD-CD21+CD27-	0.103065637149919	6.96434359616724e-05
332	B_MDS5	CD19+IgD-CD21+CD27+	-0.0117184516513883	306.744864025393
333	B_MDS5	CD19+IgD+CD21-CD27-	0.0371149498529194	31.8777970827562
334	B_MDS5	CD19+IgD+CD21-CD27+	-0.0790671792428678	0.0279656934690362
335	B_MDS5	CD19+IgD+CD21+CD27-	0.155480681662782	8.48461649421679e-13
336	B_MDS5	CD19+IgD+CD21+CD27+	-0.00406472130327127	467.505939576842
337	B_MDS5	CD4-CD8-CD45RA-CD45RO-CD25-CCR7-	-0.0253543174206914	108.300895143947
338	B_MDS5	CD4-CD8-CD45RA-CD45RO-CD25-CCR7+	-0.0544601134496323	2.9216827394098
339	B_MDS5	CD4-CD8-CD45RA-CD45RO-CD25+CCR7-	0.0314046055335941	66.520015386193
340	B_MDS5	CD4-CD8-CD45RA-CD45RO-CD25+CCR7+	-0.0331182929678174	56.0428259448768
341	B_MDS5	CD4-CD8-CD45RA-CD45RO+CD25-CCR7-	0.0223967179606607	140.337746401486
342	B_MDS5	CD4-CD8-CD45RA-CD45RO+CD25-CCR7+	0.0271351667686609	91.8304759024804
343	B_MDS5	CD4-CD8-CD45RA-CD45RO+CD25+CCR7-	0.0398597054470205	24.0601211968817
344	B_MDS5	CD4-CD8-CD45RA-CD45RO+CD25+CCR7+	0.00441334317741594	463.110748292774
345	B_MDS5	CD4-CD8-CD45RA+CD45RO-CD25-CCR7-	0.00980537637224351	344.384991307103
346	B_MDS5	CD4-CD8-CD45RA+CD45RO-CD25-CCR7+	0.052975218875204	3.68380201381617
347	B_MDS5	CD4-CD8-CD45RA+CD45RO-CD25+CCR7-	0.0795130695770452	0.036535127311927
348	B_MDS5	CD4-CD8-CD45RA+CD45RO-CD25+CCR7+	0.046213692215093	10.8768266662753
349	B_MDS5	CD4-CD8-CD45RA+CD45RO+CD25-CCR7-	0.0184208037826814	193.029103245147
350	B_MDS5	CD4-CD8-CD45RA+CD45RO+CD25-CCR7+	0.0618260934854057	0.84945890489964
351	B_MDS5	CD4-CD8-CD45RA+CD45RO+CD25+CCR7-	0.0214173817374466	167.774892389512
352	B_MDS5	CD4-CD8-CD45RA+CD45RO+CD25+CCR7+	0.0555426658799937	2.50939239341648
353	B_MDS5	CD4-CD8+CD45RA-CD45RO-CD25-CCR7-	-0.00199308095400202	514.397389418959
354	B_MDS5	CD4-CD8+CD45RA-CD45RO-CD25-CCR7+	-0.0219465905852593	145.751537192138
355	B_MDS5	CD4-CD8+CD45RA-CD45RO-CD25+CCR7-	-0.00711484376913022	405.952531323309
356	B_MDS5	CD4-CD8+CD45RA-CD45RO-CD25+CCR7+	-0.00529161199212868	447.559653495759
357	B_MDS5	CD4-CD8+CD45RA-CD45RO+CD25-CCR7-	0.0638280538510106	0.593398292175281
358	B_MDS5	CD4-CD8+CD45RA-CD45RO+CD25-CCR7+	0.0198653867276995	172.584522068697
359	B_MDS5	CD4-CD8+CD45RA-CD45RO+CD25+CCR7-	0.0250457260812627	112.1832546735
360	B_MDS5	CD4-CD8+CD45RA-CD45RO+CD25+CCR7+	0.0183439413273468	200.772479534398
361	B_MDS5	CD4-CD8+CD45RA+CD45RO-CD25-CCR7-	0.0718905754912144	0.126683925248189
362	B_MDS5	CD4-CD8+CD45RA+CD45RO-CD25-CCR7+	0.0262504764481843	99.7459414352358
363	B_MDS5	CD4-CD8+CD45RA+CD45RO-CD25+CCR7-	0.029279103611266	81.6084683513099
364	B_MDS5	CD4-CD8+CD45RA+CD45RO-CD25+CCR7+	0.0208985795328252	165.032293874543
365	B_MDS5	CD4-CD8+CD45RA+CD45RO+CD25-CCR7-	0.0524456703589582	3.99759249550098
366	B_MDS5	CD4-CD8+CD45RA+CD45RO+CD25-CCR7+	0.026097779019275	101.167478930603
367	B_MDS5	CD4-CD8+CD45RA+CD45RO+CD25+CCR7-	0.0249159569127305	120.67949291039
368	B_MDS5	CD4-CD8+CD45RA+CD45RO+CD25+CCR7+	-0.0117121310015754	307.522014726107
369	B_MDS5	CD4+CD8-CD45RA-CD45RO-CD25-CCR7-	-0.0520732406332469	4.23243956984219
370	B_MDS5	CD4+CD8-CD45RA-CD45RO-CD25-CCR7+	-0.0482049528825264	7.50789687545177
371	B_MDS5	CD4+CD8-CD45RA-CD45RO-CD25+CCR7-	0.00854118748074929	370.465817833157
372	B_MDS5	CD4+CD8-CD45RA-CD45RO-CD25+CCR7+	0.00855632500056662	370.133733188567
373	B_MDS5	CD4+CD8-CD45RA-CD45RO+CD25-CCR7-	-0.0159970205621943	230.649314925804
374	B_MDS5	CD4+CD8-CD45RA-CD45RO+CD25-CCR7+	-0.0472840271291778	8.56011532767257
375	B_MDS5	CD4+CD8-CD45RA-CD45RO+CD25+CCR7-	0.0194740012045774	177.975973284087
376	B_MDS5	CD4+CD8-CD45RA-CD45RO+CD25+CCR7+	0.0204414604784179	164.846282614945
377	B_MDS5	CD4+CD8-CD45RA+CD45RO-CD25-CCR7-	-0.0257485879302198	104.47311699673
378	B_MDS5	CD4+CD8-CD45RA+CD45RO-CD25-CCR7+	-0.00755334037458283	391.110962324078
379	B_MDS5	CD4+CD8-CD45RA+CD45RO-CD25+CCR7-	0.0515749734245411	4.61423171759929
380	B_MDS5	CD4+CD8-CD45RA+CD45RO-CD25+CCR7+	0.044983169964727	11.7827873561359
381	B_MDS5	CD4+CD8-CD45RA+CD45RO+CD25-CCR7-	0.00589195464504247	426.982641611418
382	B_MDS5	CD4+CD8-CD45RA+CD45RO+CD25-CCR7+	-0.0280573425393306	84.0430306862374
383	B_MDS5	CD4+CD8-CD45RA+CD45RO+CD25+CCR7-	0.00323406372565062	486.213606177115
384	B_MDS5	CD4+CD8-CD45RA+CD45RO+CD25+CCR7+	0.0118144687598913	304.910612163212
385	B_MDS5	CD4+CD8+CD45RA-CD45RO-CD25-CCR7-	-0.0720433822754063	0.122839664152347
386	B_MDS5	CD4+CD8+CD45RA-CD45RO-CD25-CCR7+	-0.0668865272797141	0.368260325719161
387	B_MDS5	CD4+CD8+CD45RA-CD45RO-CD25+CCR7-	-0.0350131244001678	56.6887503064696
388	B_MDS5	CD4+CD8+CD45RA-CD45RO-CD25+CCR7+	0.00597840830295218	443.258108584776
389	B_MDS5	CD4+CD8+CD45RA-CD45RO+CD25-CCR7-	-0.0933548838556831	0.000939449520506178
390	B_MDS5	CD4+CD8+CD45RA-CD45RO+CD25-CCR7+	-0.0668386004932101	0.340306587468217
391	B_MDS5	CD4+CD8+CD45RA-CD45RO+CD25+CCR7-	-0.0169908677860193	218.238423379537
392	B_MDS5	CD4+CD8+CD45RA-CD45RO+CD25+CCR7+	0.00232239752514056	509.706717678479
393	B_MDS5	CD4+CD8+CD45RA+CD45RO-CD25-CCR7-	-0.0649482526353767	0.483452069635639
394	B_MDS5	CD4+CD8+CD45RA+CD45RO-CD25-CCR7+	-0.0718833537612347	0.126869767333831
395	B_MDS5	CD4+CD8+CD45RA+CD45RO-CD25+CCR7-	0.00873093664660383	373.904571922035
396	B_MDS5	CD4+CD8+CD45RA+CD45RO-CD25+CCR7+	0.001454800960196	527.777205580901
397	B_MDS5	CD4+CD8+CD45RA+CD45RO+CD25-CCR7-	-0.0887910936858075	0.00293747888669002
398	B_MDS5	CD4+CD8+CD45RA+CD45RO+CD25-CCR7+	-0.112107166653573	4.97487108388583e-06
399	B_MDS5	CD4+CD8+CD45RA+CD45RO+CD25+CCR7-	0.00114139326527925	533.871998730189
400	B_MDS5	CD4+CD8+CD45RA+CD45RO+CD25+CCR7+	-0.0446946067365315	12.2446628747446
401	T_MDS1	CD19-IgD-CD21-CD27-	-0.0529897669113646	3.67550303983921
402	T_MDS1	CD19-IgD-CD21-CD27+	0.0692690193750746	0.213041540745121
403	T_MDS1	CD19-IgD-CD21+CD27-	0.131769395727437	7.8324654363967e-09
404	T_MDS1	CD19-IgD-CD21+CD27+	0.0529506027629497	3.69794863991815
405	T_MDS1	CD19-IgD+CD21-CD27-	0.0446471090774871	12.6526633285677
406	T_MDS1	CD19-IgD+CD21-CD27+	-0.00464562388787618	454.529643041519
407	T_MDS1	CD19-IgD+CD21+CD27-	0.134123653223739	7.87492595707215e-09
408	T_MDS1	CD19-IgD+CD21+CD27+	-0.0697725844373429	0.193061484040686
409	T_MDS1	CD19+IgD-CD21-CD27-	-0.231901515614407	6.96331968355094e-30
410	T_MDS1	CD19+IgD-CD21-CD27+	-0.1550923619118	9.96823745479387e-13
411	T_MDS1	CD19+IgD-CD21+CD27-	0.00058919589308656	546.49750197764
412	T_MDS1	CD19+IgD-CD21+CD27+	0.00705143825627298	401.835144650401
413	T_MDS1	CD19+IgD+CD21-CD27-	-0.160898370328989	8.60547227446229e-14
414	T_MDS1	CD19+IgD+CD21-CD27+	-0.0897163494586545	0.00234126155707727
415	T_MDS1	CD19+IgD+CD21+CD27-	0.0990255725379631	0.000211670817477848
416	T_MDS1	CD19+IgD+CD21+CD27+	0.0246210963981972	115.691818096293
417	T_MDS1	CD4-CD8-CD45RA-CD45RO-CD25-CCR7-	-0.204461009808286	5.47779554531694e-23
418	T_MDS1	CD4-CD8-CD45RA-CD45RO-CD25-CCR7+	-0.216324358735357	7.39186695834522e-26
419	T_MDS1	CD4-CD8-CD45RA-CD45RO-CD25+CCR7-	0.0753046948042633	0.102870566018522
420	T_MDS1	CD4-CD8-CD45RA-CD45RO-CD25+CCR7+	0.0533443904111938	4.52349053336604
421	T_MDS1	CD4-CD8-CD45RA-CD45RO+CD25-CCR7-	-0.161071609123123	7.98859865211045e-14
422	T_MDS1	CD4-CD8-CD45RA-CD45RO+CD25-CCR7+	-0.281024299787309	2.36191021823767e-44
423	T_MDS1	CD4-CD8-CD45RA-CD45RO+CD25+CCR7-	0.0155716697993384	240.299748129529
424	T_MDS1	CD4-CD8-CD45RA-CD45RO+CD25+CCR7+	0.00128652395570426	531.550214797199
425	T_MDS1	CD4-CD8-CD45RA+CD45RO-CD25-CCR7-	-0.0887342917579556	0.00297841881027125
426	T_MDS1	CD4-CD8-CD45RA+CD45RO-CD25-CCR7+	0.0815621099307804	0.016046872160697
427	T_MDS1	CD4-CD8-CD45RA+CD45RO-CD25+CCR7-	0.110953407639633	1.41120891647549e-05
428	T_MDS1	CD4-CD8-CD45RA+CD45RO-CD25+CCR7+	0.169406783852149	5.89911762264707e-15
429	T_MDS1	CD4-CD8-CD45RA+CD45RO+CD25-CCR7-	0.210612838699951	1.84979520003796e-24
430	T_MDS1	CD4-CD8-CD45RA+CD45RO+CD25-CCR7+	0.0582268334133325	1.57869393334828
431	T_MDS1	CD4-CD8-CD45RA+CD45RO+CD25+CCR7-	0.156125018668797	2.23106980505065e-11
432	T_MDS1	CD4-CD8-CD45RA+CD45RO+CD25+CCR7+	0.223610393835482	1.43964534103667e-27
433	T_MDS1	CD4-CD8+CD45RA-CD45RO-CD25-CCR7-	-0.401223198880383	2.24757235145286e-91
434	T_MDS1	CD4-CD8+CD45RA-CD45RO-CD25-CCR7+	-0.349427257552336	4.29869688885002e-69
435	T_MDS1	CD4-CD8+CD45RA-CD45RO-CD25+CCR7-	-0.039806324191082	27.4262673233897
436	T_MDS1	CD4-CD8+CD45RA-CD45RO-CD25+CCR7+	-0.0582337829262998	2.8682586291165
437	T_MDS1	CD4-CD8+CD45RA-CD45RO+CD25-CCR7-	-0.305171244933646	1.73619247680636e-52
438	T_MDS1	CD4-CD8+CD45RA-CD45RO+CD25-CCR7+	-0.323931644448901	2.95367087718644e-59
439	T_MDS1	CD4-CD8+CD45RA-CD45RO+CD25+CCR7-	-0.0316681343298553	59.0225245222969
440	T_MDS1	CD4-CD8+CD45RA-CD45RO+CD25+CCR7+	-0.113645263054869	7.18198872710024e-06
441	T_MDS1	CD4-CD8+CD45RA+CD45RO-CD25-CCR7-	-0.219032322826742	1.52466001368574e-26
442	T_MDS1	CD4-CD8+CD45RA+CD45RO-CD25-CCR7+	0.159594866289	1.50286551416842e-13
443	T_MDS1	CD4-CD8+CD45RA+CD45RO-CD25+CCR7-	0.0317555365226927	64.1787928749895
444	T_MDS1	CD4-CD8+CD45RA+CD45RO-CD25+CCR7+	0.054448429418329	3.54594236776142
445	T_MDS1	CD4-CD8+CD45RA+CD45RO+CD25-CCR7-	0.136024138101598	1.68097177372117e-09
446	T_MDS1	CD4-CD8+CD45RA+CD45RO+CD25-CCR7+	0.0318442658427399	57.3220412070214
447	T_MDS1	CD4-CD8+CD45RA+CD45RO+CD25+CCR7-	0.123576641053471	4.53301512236016e-07
448	T_MDS1	CD4-CD8+CD45RA+CD45RO+CD25+CCR7+	0.128416036722445	2.85408224684379e-08
449	T_MDS1	CD4+CD8-CD45RA-CD45RO-CD25-CCR7-	-0.136640974834807	1.34142082075565e-09
450	T_MDS1	CD4+CD8-CD45RA-CD45RO-CD25-CCR7+	-0.177487625067786	4.84908469692733e-17
451	T_MDS1	CD4+CD8-CD45RA-CD45RO-CD25+CCR7-	0.0253498251005532	108.549384672159
452	T_MDS1	CD4+CD8-CD45RA-CD45RO-CD25+CCR7+	-0.0801953462661581	0.0220785964028251
453	T_MDS1	CD4+CD8-CD45RA-CD45RO+CD25-CCR7-	-0.132465688456715	6.06109659388444e-09
454	T_MDS1	CD4+CD8-CD45RA-CD45RO+CD25-CCR7+	-0.12659701066953	4.67903562689445e-08
455	T_MDS1	CD4+CD8-CD45RA-CD45RO+CD25+CCR7-	0.0868226798064529	0.00472544380604399
456	T_MDS1	CD4+CD8-CD45RA-CD45RO+CD25+CCR7+	-0.0678710024695489	0.279137609116683
457	T_MDS1	CD4+CD8-CD45RA+CD45RO-CD25-CCR7-	0.145769973558964	4.23971369869654e-11
458	T_MDS1	CD4+CD8-CD45RA+CD45RO-CD25-CCR7+	0.516679323458126	4.86199027432384e-152
459	T_MDS1	CD4+CD8-CD45RA+CD45RO-CD25+CCR7-	0.316884294076396	1.64033000350712e-56
460	T_MDS1	CD4+CD8-CD45RA+CD45RO-CD25+CCR7+	0.223044764124032	1.47271255978331e-27
461	T_MDS1	CD4+CD8-CD45RA+CD45RO+CD25-CCR7-	0.342908850734239	1.63912970936955e-66
462	T_MDS1	CD4+CD8-CD45RA+CD45RO+CD25-CCR7+	0.341488962404965	5.91114768983895e-66
463	T_MDS1	CD4+CD8-CD45RA+CD45RO+CD25+CCR7-	0.333294780636698	8.76939949766785e-63
464	T_MDS1	CD4+CD8-CD45RA+CD45RO+CD25+CCR7+	0.178855141461617	2.53487568953711e-17
465	T_MDS1	CD4+CD8+CD45RA-CD45RO-CD25-CCR7-	-0.153270946459592	2.11118891970884e-12
466	T_MDS1	CD4+CD8+CD45RA-CD45RO-CD25-CCR7+	-0.141656984388346	3.02289423496059e-10
467	T_MDS1	CD4+CD8+CD45RA-CD45RO-CD25+CCR7-	-0.00870276535123355	382.894181680143
468	T_MDS1	CD4+CD8+CD45RA-CD45RO-CD25+CCR7+	0.00711647812997546	421.700280409239
469	T_MDS1	CD4+CD8+CD45RA-CD45RO+CD25-CCR7-	-0.0543195364407589	2.98435657956761
470	T_MDS1	CD4+CD8+CD45RA-CD45RO+CD25-CCR7+	-0.183023721998398	3.44707507225742e-18
471	T_MDS1	CD4+CD8+CD45RA-CD45RO+CD25+CCR7-	0.061123068703817	1.10484412042636
472	T_MDS1	CD4+CD8+CD45RA-CD45RO+CD25+CCR7+	-0.0816336241639929	0.0411152783165146
473	T_MDS1	CD4+CD8+CD45RA+CD45RO-CD25-CCR7-	-0.0119264800444588	302.777564074212
474	T_MDS1	CD4+CD8+CD45RA+CD45RO-CD25-CCR7+	0.315149972176944	4.88475937759664e-56
475	T_MDS1	CD4+CD8+CD45RA+CD45RO-CD25+CCR7-	0.0728931687472273	0.189224015731012
476	T_MDS1	CD4+CD8+CD45RA+CD45RO-CD25+CCR7+	0.0904934995596972	0.00399245932703058
477	T_MDS1	CD4+CD8+CD45RA+CD45RO+CD25-CCR7-	0.133924953900912	3.59641990783629e-09
478	T_MDS1	CD4+CD8+CD45RA+CD45RO+CD25-CCR7+	0.0498852159946929	5.87909495883344
479	T_MDS1	CD4+CD8+CD45RA+CD45RO+CD25+CCR7-	0.142281076295588	1.69087154098608e-10
480	T_MDS1	CD4+CD8+CD45RA+CD45RO+CD25+CCR7+	-0.0158923209423172	232.367574506016
481	T_MDS2	CD19-IgD-CD21-CD27-	0.0813962623185496	0.0166585347285403
482	T_MDS2	CD19-IgD-CD21-CD27+	-0.0303006497152949	67.2585034296319
483	T_MDS2	CD19-IgD-CD21+CD27-	0.234775850485713	1.21242275301617e-30
484	T_MDS2	CD19-IgD-CD21+CD27+	0.150050227204808	7.79313485625276e-12
485	T_MDS2	CD19-IgD+CD21-CD27-	0.0679530754466193	0.290893731613492
486	T_MDS2	CD19-IgD+CD21-CD27+	-0.0408008865291925	20.3668572026034
487	T_MDS2	CD19-IgD+CD21+CD27-	0.22373389905461	1.01150851269482e-26
488	T_MDS2	CD19-IgD+CD21+CD27+	0.0717016596450976	0.131599947854301
489	T_MDS2	CD19+IgD-CD21-CD27-	-0.0681051764822267	0.266872929506497
490	T_MDS2	CD19+IgD-CD21-CD27+	-0.135516510214583	2.02255988178762e-09
491	T_MDS2	CD19+IgD-CD21+CD27-	0.0669952100556276	0.329806875682799
492	T_MDS2	CD19+IgD-CD21+CD27+	0.0875341424472228	0.00398393528517952
493	T_MDS2	CD19+IgD+CD21-CD27-	-0.13803176709176	8.03612549701967e-10
494	T_MDS2	CD19+IgD+CD21-CD27+	-0.11952820684416	4.87672576114672e-07
495	T_MDS2	CD19+IgD+CD21+CD27-	0.0277896586739756	86.2424800244659
496	T_MDS2	CD19+IgD+CD21+CD27+	-0.0580553931024851	1.62437512100244
497	T_MDS2	CD4-CD8-CD45RA-CD45RO-CD25-CCR7-	0.0997064206302791	0.000176021445382694
498	T_MDS2	CD4-CD8-CD45RA-CD45RO-CD25-CCR7+	0.0682300977853875	0.260959572232826
499	T_MDS2	CD4-CD8-CD45RA-CD45RO-CD25+CCR7-	0.0637102252416521	0.86985285111975
500	T_MDS2	CD4-CD8-CD45RA-CD45RO-CD25+CCR7+	0.126220472270117	2.05517758881749e-07
501	T_MDS2	CD4-CD8-CD45RA-CD45RO+CD25-CCR7-	-0.00937039690708774	353.219089455297
502	T_MDS2	CD4-CD8-CD45RA-CD45RO+CD25-CCR7+	0.153088899574529	2.29039267847765e-12
503	T_MDS2	CD4-CD8-CD45RA-CD45RO+CD25+CCR7-	0.0211489660550016	158.397420489623
504	T_MDS2	CD4-CD8-CD45RA-CD45RO+CD25+CCR7+	0.100341219769928	0.000376049073303097
505	T_MDS2	CD4-CD8-CD45RA+CD45RO-CD25-CCR7-	0.162722694063528	3.91437784483721e-14
506	T_MDS2	CD4-CD8-CD45RA+CD45RO-CD25-CCR7+	-0.0563212671921417	2.16341977053255
507	T_MDS2	CD4-CD8-CD45RA+CD45RO-CD25+CCR7-	-0.0134321307305063	279.98294837048
508	T_MDS2	CD4-CD8-CD45RA+CD45RO-CD25+CCR7+	0.0387946331061229	27.8614276936034
509	T_MDS2	CD4-CD8-CD45RA+CD45RO+CD25-CCR7-	-0.11097290416545	7.00821163111069e-06
510	T_MDS2	CD4-CD8-CD45RA+CD45RO+CD25-CCR7+	0.0610492119662112	0.973657721895067
511	T_MDS2	CD4-CD8-CD45RA+CD45RO+CD25+CCR7-	-0.020400020113351	180.959310238451
512	T_MDS2	CD4-CD8-CD45RA+CD45RO+CD25+CCR7+	0.185485984994462	1.27628773894312e-18
513	T_MDS2	CD4-CD8+CD45RA-CD45RO-CD25-CCR7-	0.173054709344786	3.83948799806087e-16
514	T_MDS2	CD4-CD8+CD45RA-CD45RO-CD25-CCR7+	0.0487771523070592	6.91512923611151
515	T_MDS2	CD4-CD8+CD45RA-CD45RO-CD25+CCR7-	0.0815354962456316	0.0308764335275083
516	T_MDS2	CD4-CD8+CD45RA-CD45RO-CD25+CCR7+	0.1366408189549	2.85097016447563e-08
517	T_MDS2	CD4-CD8+CD45RA-CD45RO+CD25-CCR7-	0.0897235582168763	0.00233706969924587
518	T_MDS2	CD4-CD8+CD45RA-CD45RO+CD25-CCR7+	0.0719387409958265	0.125463709287928
519	T_MDS2	CD4-CD8+CD45RA-CD45RO+CD25+CCR7-	-0.00521354053256712	442.286007808566
520	T_MDS2	CD4-CD8+CD45RA-CD45RO+CD25+CCR7+	0.0621018690458536	1.0532490126147
521	T_MDS2	CD4-CD8+CD45RA+CD45RO-CD25-CCR7-	0.32247176953583	1.02626571132183e-58
522	T_MDS2	CD4-CD8+CD45RA+CD45RO-CD25-CCR7+	-0.252792495541027	1.04710120593129e-35
523	T_MDS2	CD4-CD8+CD45RA+CD45RO-CD25+CCR7-	0.0248799365474785	121.174634036292
524	T_MDS2	CD4-CD8+CD45RA+CD45RO-CD25+CCR7+	0.0572065262724675	2.31055643961902
525	T_MDS2	CD4-CD8+CD45RA+CD45RO+CD25-CCR7-	-0.0537375359700194	3.27092827750709
526	T_MDS2	CD4-CD8+CD45RA+CD45RO+CD25-CCR7+	-0.11929561164834	5.2565300593439e-07
527	T_MDS2	CD4-CD8+CD45RA+CD45RO+CD25+CCR7-	-0.0414769443171783	21.9648229307287
528	T_MDS2	CD4-CD8+CD45RA+CD45RO+CD25+CCR7+	0.0817630797633969	0.0161864368518621
529	T_MDS2	CD4+CD8-CD45RA-CD45RO-CD25-CCR7-	0.137022133382215	1.16626677108733e-09
530	T_MDS2	CD4+CD8-CD45RA-CD45RO-CD25-CCR7+	-0.111142712701565	6.65847877901322e-06
531	T_MDS2	CD4+CD8-CD45RA-CD45RO-CD25+CCR7-	0.0238908633113083	123.621545307524
532	T_MDS2	CD4+CD8-CD45RA-CD45RO-CD25+CCR7+	-0.0180254993758747	199.075829855869
533	T_MDS2	CD4+CD8-CD45RA-CD45RO+CD25-CCR7-	0.0802702443197193	0.0214361447417985
534	T_MDS2	CD4+CD8-CD45RA-CD45RO+CD25-CCR7+	-0.0946931673693368	0.000665765038938698
535	T_MDS2	CD4+CD8-CD45RA-CD45RO+CD25+CCR7-	-0.0819490876926524	0.0147016198188193
536	T_MDS2	CD4+CD8-CD45RA-CD45RO+CD25+CCR7+	-0.0392346272608678	24.7265369687508
537	T_MDS2	CD4+CD8-CD45RA+CD45RO-CD25-CCR7-	0.119307076533668	5.23687449051594e-07
538	T_MDS2	CD4+CD8-CD45RA+CD45RO-CD25-CCR7+	-0.35288880354041	1.71560581082236e-70
539	T_MDS2	CD4+CD8-CD45RA+CD45RO-CD25+CCR7-	-0.079351828409211	0.0268934110593655
540	T_MDS2	CD4+CD8-CD45RA+CD45RO-CD25+CCR7+	-0.14876586277399	1.31032689171395e-11
541	T_MDS2	CD4+CD8-CD45RA+CD45RO+CD25-CCR7-	-0.0638047769931537	0.595910764151516
542	T_MDS2	CD4+CD8-CD45RA+CD45RO+CD25-CCR7+	-0.141857900601998	1.91286778336275e-10
543	T_MDS2	CD4+CD8-CD45RA+CD45RO+CD25+CCR7-	-0.0933310347240954	0.000945404287652243
544	T_MDS2	CD4+CD8-CD45RA+CD45RO+CD25+CCR7+	-0.0860735185542379	0.00564824787932448
545	T_MDS2	CD4+CD8+CD45RA-CD45RO-CD25-CCR7-	0.12012176715127	4.02530355266643e-07
546	T_MDS2	CD4+CD8+CD45RA-CD45RO-CD25-CCR7+	0.00695105924823063	405.056416959581
547	T_MDS2	CD4+CD8+CD45RA-CD45RO-CD25+CCR7-	0.00886792988646794	379.719874751598
548	T_MDS2	CD4+CD8+CD45RA-CD45RO-CD25+CCR7+	0.0809776821319304	0.192237225498725
549	T_MDS2	CD4+CD8+CD45RA-CD45RO+CD25-CCR7-	-0.0128052000576239	286.308634555611
550	T_MDS2	CD4+CD8+CD45RA-CD45RO+CD25-CCR7+	-0.00285617634517211	494.777786769613
551	T_MDS2	CD4+CD8+CD45RA-CD45RO+CD25+CCR7-	-0.0328833091590036	53.7474582089401
552	T_MDS2	CD4+CD8+CD45RA-CD45RO+CD25+CCR7+	0.00527586405608592	446.745587549739
553	T_MDS2	CD4+CD8+CD45RA+CD45RO-CD25-CCR7-	0.166429533677249	7.69068042512016e-15
554	T_MDS2	CD4+CD8+CD45RA+CD45RO-CD25-CCR7+	-0.27552982167739	1.31531914003257e-42
555	T_MDS2	CD4+CD8+CD45RA+CD45RO-CD25+CCR7-	0.0253279310744103	119.261914351497
556	T_MDS2	CD4+CD8+CD45RA+CD45RO-CD25+CCR7+	-0.0596193902933154	1.73407775961734
557	T_MDS2	CD4+CD8+CD45RA+CD45RO+CD25-CCR7-	0.0307996697593471	63.9085178279789
558	T_MDS2	CD4+CD8+CD45RA+CD45RO+CD25-CCR7+	-0.0666241864010777	0.353749731730829
559	T_MDS2	CD4+CD8+CD45RA+CD45RO+CD25+CCR7-	-0.011416844370306	312.695034371044
560	T_MDS2	CD4+CD8+CD45RA+CD45RO+CD25+CCR7+	-0.0650764647008178	0.472168543625154
