# Supplementary material for: Genome-wide association study of individual differences of human lymphocyte profiles using large-scale cytometry data
Source: J Hum Genet. 2020 Nov 23;66(6):557–67. doi: 10.1038/s10038-020-00874-x (PMC8144016; doi:10.1038/s10038-020-00874-x)
Supplement: Supplementary file 2 — Table S2 [file 10038_2020_874_MOESM2_ESM.csv]

	MDS	Subset	Annotation	Correlation coefficient	Bonferroni corrected P value
1	B_MDS2	CD19-IgD-CD21-CD27-		0.267433639	4.40E-40
2	B_MDS2	CD19-IgD-CD21+CD27-		0.350261234	2.10E-69
3	B_MDS2	CD19-IgD+CD21+CD27-		0.321092466	4.11E-56
4	B_MDS2	CD19+IgD-CD21-CD27-		-0.265757705	1.44E-39
5	B_MDS2	CD19+IgD-CD21-CD27+	plasma cell	-0.261301832	3.21E-38
6	B_MDS2	CD19+IgD+CD21-CD27-		-0.342580065	2.21E-66
7	B_MDS2	CD19+IgD+CD21-CD27+	plasma cell	-0.275070103	1.84E-42
8	B_MDS2	CD19+IgD+CD21+CD27+	Non-switched memory B cell	-0.261620244	2.57E-38
9	B_MDS2	CD4-CD8-CD45RA+CD45RO+CD25+CCR7+		0.267301176	7.70E-40
10	B_MDS3	CD19-IgD-CD21-CD27-		0.348847359	7.24E-69
11	B_MDS3	CD19+IgD+CD21+CD27-	naive B cell	-0.402849669	4.01E-92
12	B_MDS4	CD19-IgD-CD21-CD27+	plasma cell	-0.358902962	6.04E-73
13	B_MDS5	CD19-IgD-CD21-CD27+	plasma cell	-0.252012721	1.76E-35
14	T_MDS1	CD4-CD8-CD45RA-CD45RO+CD25-CCR7+	CD4-CD8- memory T cell	-0.2810243	2.36E-44
15	T_MDS1	CD4-CD8+CD45RA-CD45RO-CD25-CCR7-		-0.401223199	2.25E-91
16	T_MDS1	CD4-CD8+CD45RA-CD45RO-CD25-CCR7+		-0.349427258	4.30E-69
17	T_MDS1	CD4-CD8+CD45RA-CD45RO+CD25-CCR7-	CD8+ memory T cell	-0.305171245	1.74E-52
18	T_MDS1	CD4-CD8+CD45RA-CD45RO+CD25-CCR7+	CD8+ memory T cell	-0.323931644	2.95E-59
19	T_MDS1	CD4+CD8-CD45RA+CD45RO-CD25-CCR7+	CD4+ naive T cell	0.516679323	4.86E-152
20	T_MDS1	CD4+CD8-CD45RA+CD45RO-CD25+CCR7-	resting Treg	0.316884294	1.64E-56
21	T_MDS1	CD4+CD8-CD45RA+CD45RO+CD25-CCR7-		0.342908851	1.64E-66
22	T_MDS1	CD4+CD8-CD45RA+CD45RO+CD25-CCR7+		0.341488962	5.91E-66
23	T_MDS1	CD4+CD8-CD45RA+CD45RO+CD25+CCR7-		0.333294781	8.77E-63
24	T_MDS1	CD4+CD8+CD45RA+CD45RO-CD25-CCR7+		0.315149972	4.88E-56
25	T_MDS2	CD4-CD8+CD45RA+CD45RO-CD25-CCR7-	CD8+ exhausted T cell	0.32247177	1.03E-58
26	T_MDS2	CD4-CD8+CD45RA+CD45RO-CD25-CCR7+	CD8+ naive T cell	-0.252792496	1.05E-35
27	T_MDS2	CD4+CD8-CD45RA+CD45RO-CD25-CCR7+	CD4+ naive T cell	-0.352888804	1.72E-70
28	T_MDS2	CD4+CD8+CD45RA+CD45RO-CD25-CCR7+		-0.275529822	1.32E-42
