# Supplementary material for: Genome-wide association study of individual differences of human lymphocyte profiles using large-scale cytometry data
Source: J Hum Genet. 2020 Nov 23;66(6):557–67. doi: 10.1038/s10038-020-00874-x (PMC8144016; doi:10.1038/s10038-020-00874-x)
Supplement: Supplementary file 3 — Table S3 [file 10038_2020_874_MOESM3_ESM.csv]

Variant and risk allele	P-value	P-value annotation	RAF	OR	Beta	CI	Mapped gene	Reported trait	Trait(s)	Study accession	PubMed ID	First Author	Location
rs316274-<b>?</b>	8 x 10-7	(AA)	'-	'-	'-	'-	RASAL2	Immune response to smallpox vaccine (IL-6)	response to vaccine	GCST001491	22542470	Ovsyannikova IG	1:178173073
rs11786194-<b>?</b>	9 x 10-7	(AA)	'-	'-	'-	'-	AF279873.3	Immune response to smallpox vaccine (IL-6)	response to vaccine	GCST001491	22542470	Ovsyannikova IG	8:33815493
rs12256830-<b>?</b>	2 x 10-10	(Hispanic)	'-	'-	'-	'-	AL365496.1, RNA5SP318	Immune response to smallpox vaccine (IL-6)	response to vaccine	GCST001491	22542470	Ovsyannikova IG	10:53624983
rs7394570-<b>?</b>	1 x 10-6	(EA)	'-	'-	'-	'-	AC109810.1, LINC02740	Immune response to smallpox vaccine (IL-6)	response to vaccine	GCST001491	22542470	Ovsyannikova IG	11:42294336
rs12425131-<b>?</b>	2 x 10-6	(EA)	'-	'-	'-	'-	AC089998.1, AC091214.1	Immune response to smallpox vaccine (IL-6)	response to vaccine	GCST001491	22542470	Ovsyannikova IG	12:82591100
rs359965-<b>?</b>	2 x 10-6	(EA)	'-	'-	'-	'-	LINC00608	Immune response to smallpox vaccine (IL-6)	response to vaccine	GCST001491	22542470	Ovsyannikova IG	2:218976169
rs2836770-<b>?</b>	3 x 10-6	(EA)	'-	'-	'-	'-	AP001042.1	Immune response to smallpox vaccine (IL-6)	response to vaccine	GCST001491	22542470	Ovsyannikova IG	21:38942780
rs11115322-<b>?</b>	3 x 10-6	(EA)	'-	'-	'-	'-	AC089998.1, AC091214.1	Immune response to smallpox vaccine (IL-6)	response to vaccine	GCST001491	22542470	Ovsyannikova IG	12:82625409
rs11723261-<b>?</b>	4 x 10-6	(EA)	'-	'-	'-	'-	ZNF732	Immune response to smallpox vaccine (IL-6)	response to vaccine	GCST001491	22542470	Ovsyannikova IG	4:288710
rs4955826-<b>?</b>	5 x 10-6	(EA)	'-	'-	'-	'-	CACNA2D3	Immune response to smallpox vaccine (IL-6)	response to vaccine	GCST001491	22542470	Ovsyannikova IG	3:55001847
rs13388915-<b>?</b>	8 x 10-6	(EA)	'-	'-	'-	'-	RAB10	Immune response to smallpox vaccine (IL-6)	response to vaccine	GCST001491	22542470	Ovsyannikova IG	2:26049733
rs9608102-<b>?</b>	8 x 10-6	(EA)	'-	'-	'-	'-	BCR	Immune response to smallpox vaccine (IL-6)	response to vaccine	GCST001491	22542470	Ovsyannikova IG	22:23302607
rs10489759-<b>?</b>	8 x 10-8	(EA)	'-	'-	'-	'-	GAPDHP75, RNA5SP73	Immune response to smallpox vaccine (IL-6)	response to vaccine	GCST001491	22542470	Ovsyannikova IG	1:189620209
rs10108684-<b>?</b>	1 x 10-8	(AA)	'-	'-	'-	'-	ZHX2	Immune response to smallpox vaccine (IL-6)	response to vaccine	GCST001491	22542470	Ovsyannikova IG	8:122960828
rs9959145-<b>?</b>	3 x 10-8	(AA)	'-	'-	'-	'-	SPIRE1	Immune response to smallpox vaccine (IL-6)	response to vaccine	GCST001491	22542470	Ovsyannikova IG	18:12606464
rs10495471-<b>?</b>	2 x 10-7	(AA)	'-	'-	'-	'-	GREM2	Immune response to smallpox vaccine (IL-6)	response to vaccine	GCST001491	22542470	Ovsyannikova IG	1:240542807
rs17070309-<b>?</b>	5 x 10-7	(AA)	'-	'-	'-	'-	CSMD1	Immune response to smallpox vaccine (IL-6)	response to vaccine	GCST001491	22542470	Ovsyannikova IG	8:4442361
rs2834655-<b>?</b>	5 x 10-7	(AA)	'-	'-	'-	'-	RUNX1, AP000331.1	Immune response to smallpox vaccine (IL-6)	response to vaccine	GCST001491	22542470	Ovsyannikova IG	21:34866210
rs1322846-<b>?</b>	6 x 10-7	(AA)	'-	'-	'-	'-	AL136305.1	Immune response to smallpox vaccine (IL-6)	response to vaccine	GCST001491	22542470	Ovsyannikova IG	6:17240923
rs7140601-<b>?</b>	7 x 10-7	(AA)	'-	'-	'-	'-	LINC01550, AL163932.1	Immune response to smallpox vaccine (IL-6)	response to vaccine	GCST001491	22542470	Ovsyannikova IG	14:97996820
rs1940973-<b>?</b>	8 x 10-7	(AA)	'-	'-	'-	'-	SPIRE1	Immune response to smallpox vaccine (IL-6)	response to vaccine	GCST001491	22542470	Ovsyannikova IG	18:12550748
rs10508727-<b>?</b>	1 x 10-10	(AA)	'-	'-	'-	'-	MKX	Immune response to smallpox vaccine (IL-6)	response to vaccine	GCST001491	22542470	Ovsyannikova IG	10:27736842
rs10503951-<b>?</b>	3 x 10-9	(AA)	'-	'-	'-	'-	AF279873.3	Immune response to smallpox vaccine (IL-6)	response to vaccine	GCST001491	22542470	Ovsyannikova IG	8:33808162
rs12775535-<b>?</b>	4 x 10-9	(AA)	'-	'-	'-	'-	GPN3P1, GPR158	Immune response to smallpox vaccine (IL-6)	response to vaccine	GCST001491	22542470	Ovsyannikova IG	10:25629950
rs2860975-<b>?</b>	2 x 10-7	(Hispanic)	'-	'-	'-	'-	CYP2C59P	Immune response to smallpox vaccine (IL-6)	response to vaccine	GCST001491	22542470	Ovsyannikova IG	10:95007177
rs4469412-<b>?</b>	9 x 10-7	(AA)	'-	'-	'-	'-	AF279873.3	Immune response to smallpox vaccine (IL-6)	response to vaccine	GCST001491	22542470	Ovsyannikova IG	8:33707860
rs3804795-<b>?</b>	1 x 10-6	(AA)	'-	'-	'-	'-	IL5RA	Immune response to smallpox vaccine (IL-6)	response to vaccine	GCST001491	22542470	Ovsyannikova IG	3:3088961
rs12282-<b>?</b>	3 x 10-7	(Hispanic)	'-	'-	'-	'-	GOLGA3	Immune response to smallpox vaccine (IL-6)	response to vaccine	GCST001491	22542470	Ovsyannikova IG	12:132769223
rs1934953-<b>?</b>	5 x 10-7	(Hispanic)	'-	'-	'-	'-	CYP2C8	Immune response to smallpox vaccine (IL-6)	response to vaccine	GCST001491	22542470	Ovsyannikova IG	10:95037713
rs6081597-<b>?</b>	7 x 10-7	(Hispanic)	'-	'-	'-	'-	PDYN-AS1	Immune response to smallpox vaccine (IL-6)	response to vaccine	GCST001491	22542470	Ovsyannikova IG	20:2014888
rs2553218-<b>?</b>	8 x 10-7	(Hispanic)	'-	'-	'-	'-	UNC13C	Immune response to smallpox vaccine (IL-6)	response to vaccine	GCST001491	22542470	Ovsyannikova IG	15:54576470
rs9835812-<b>?</b>	8 x 10-7	(Hispanic)	'-	'-	'-	'-	AC034195.1	Immune response to smallpox vaccine (IL-6)	response to vaccine	GCST001491	22542470	Ovsyannikova IG	3:3334100
rs10512697-<b>?</b>	9 x 10-7	(Hispanic)	'-	'-	'-	'-	IRX1, LINC01019	Immune response to smallpox vaccine (IL-6)	response to vaccine	GCST001491	22542470	Ovsyannikova IG	5:3558424
rs2548621-<b>?</b>	9 x 10-7	(Hispanic)	'-	'-	'-	'-	AC016583.1, SNX18	Immune response to smallpox vaccine (IL-6)	response to vaccine	GCST001491	22542470	Ovsyannikova IG	5:54606509
rs12148329-<b>?</b>	9 x 10-7	(Hispanic)	'-	'-	'-	'-	ABHD17C	Immune response to smallpox vaccine (IL-6)	response to vaccine	GCST001491	22542470	Ovsyannikova IG	15:80708937
rs4748153-<b>?</b>	3 x 10-8	(Hispanic)	'-	'-	'-	'-	PRKCQ	Immune response to smallpox vaccine (IL-6)	response to vaccine	GCST001491	22542470	Ovsyannikova IG	10:6564579
rs9380880-<b>?</b>	1 x 10-7	(Hispanic)	'-	'-	'-	'-	KIF6	Immune response to smallpox vaccine (IL-6)	response to vaccine	GCST001491	22542470	Ovsyannikova IG	6:39561206
rs9267665-<b>?</b>	1 x 10-17		NR	2.05	'-	[1.64-2.57]	C2	Hepatitis B vaccine response	response to vaccine	GCST001162	21764829	Png E	6:31903079
rs3736995-<b>?</b>	3 x 10-7	(IFN gamma response)	'-	'-	'-	'-	CDK8	Immune response to measles-mumps-rubella vaccine	response to vaccine	GCST002441	24811271	Kennedy RB	13:26349428
rs1982955-<b>?</b>	4 x 10-7	(IFN gamma response)	'-	'-	'-	'-	AC106733.1, AC106729.1	Immune response to measles-mumps-rubella vaccine	response to vaccine	GCST002441	24811271	Kennedy RB	16:76935701
rs7218761-<b>?</b>	1 x 10-7	(IL-6 response)	'-	'-	'-	'-	DNAH9	Immune response to measles-mumps-rubella vaccine	response to vaccine	GCST002441	24811271	Kennedy RB	17:11790270
kgp4580976-<b>?</b>	3 x 10-7	(IFN gamma response)	'-	'-	'-	'-	'-	Immune response to measles-mumps-rubella vaccine	response to vaccine	GCST002441	24811271	Kennedy RB	Mapping not available
rs10813374-<b>?</b>	3 x 10-8	(IFN gamma response)	'-	'-	'-	'-	RPS26P2, FTLP4	Immune response to measles-mumps-rubella vaccine	response to vaccine	GCST002441	24811271	Kennedy RB	9:30879677
rs9806400-<b>?</b>	2 x 10-7	(IFN gamma response)	'-	'-	'-	'-	AC012409.2, NR2F2-AS1	Immune response to measles-mumps-rubella vaccine	response to vaccine	GCST002441	24811271	Kennedy RB	15:96198191
rs6112821-<b>?</b>	3 x 10-7	(IFN gamma response)	'-	'-	'-	'-	RPL7P2, STK35	Immune response to measles-mumps-rubella vaccine	response to vaccine	GCST002441	24811271	Kennedy RB	20:2093677
rs16928280-<b>?</b>	3 x 10-10	(IFN gamma response)	'-	'-	'-	'-	PTPRD	Immune response to measles-mumps-rubella vaccine	response to vaccine	GCST002441	24811271	Kennedy RB	9:8695233
rs1243704-<b>?</b>	7 x 10-7	(IFN gamma response)	'-	'-	'-	'-	RNASE9, SETP1	Immune response to measles-mumps-rubella vaccine	response to vaccine	GCST002441	24811271	Kennedy RB	14:20536903
rs1430246-<b>?</b>	2 x 10-7	(IFN gamma response)	'-	'-	'-	'-	AC011233.2, EPHA4	Immune response to measles-mumps-rubella vaccine	response to vaccine	GCST002441	24811271	Kennedy RB	2:221314147
rs4140752-<b>?</b>	8 x 10-7	(IL-6 response)	'-	'-	'-	'-	AC009413.2, HNRNPA1P57	Immune response to measles-mumps-rubella vaccine	response to vaccine	GCST002441	24811271	Kennedy RB	2:41259931
rs1333973-<b>A</b>	1 x 10-10		0.32	'-	'-	'-	IFI44L	Immune response to measles vaccine (measles-specific neutralising antibody titre)	response to vaccine	GCST004269	28289848	Haralambieva IH	1:78628396
rs2724384-<b>A</b>	3 x 10-9		0.23	'-	'-	'-	CD46	Immune response to measles vaccine (measles-specific neutralising antibody titre)	response to vaccine	GCST004269	28289848	Haralambieva IH	1:207756858
rs6669384-<b>C</b>	1 x 10-8		0.22	'-	'-	'-	MIR29B2CHG	Immune response to measles vaccine (measles-specific neutralising antibody titre)	response to vaccine	GCST004269	28289848	Haralambieva IH	1:207852581
rs2724374-<b>G</b>	5 x 10-9	(EA)	0.23	'-	'-	'-	CD46	Immune response to measles vaccine (measles-specific neutralising antibody titre)	response to vaccine	GCST004269	28289848	Haralambieva IH	1:207767846
rs1333973-<b>A</b>	2 x 10-8	(EA)	0.33	'-	'-	'-	IFI44L	Immune response to measles vaccine (measles-specific neutralising antibody titre)	response to vaccine	GCST004269	28289848	Haralambieva IH	1:78628396
rs6669384-<b>C</b>	4 x 10-8	(EA)	0.23	'-	'-	'-	MIR29B2CHG	Immune response to measles vaccine (measles-specific neutralising antibody titre)	response to vaccine	GCST004269	28289848	Haralambieva IH	1:207852581
rs11121382-<b>C</b>	4 x 10-6		NR	'-	0.099 unit decrease	[0.056-0.142]	SPSB1	Immune response to anthrax vaccine	response to vaccine	GCST001547	22658931	Pajewski NM	1:9351410
rs634308-<b>G</b>	4 x 10-6		NR	'-	0.1 unit decrease	[0.057-0.143]	C5orf66	Immune response to anthrax vaccine	response to vaccine	GCST001547	22658931	Pajewski NM	5:135227467
rs6478282-<b>A</b>	6 x 10-6		NR	'-	0.101 unit increase	[0.058-0.144]	ASTN2	Immune response to anthrax vaccine	response to vaccine	GCST001547	22658931	Pajewski NM	9:117162816
rs732949-<b>C</b>	8 x 10-6		NR	'-	0.166 unit increase	[0.093-0.239]	PCDH8, OLFM4	Immune response to anthrax vaccine	response to vaccine	GCST001547	22658931	Pajewski NM	13:52943749
rs7230711-<b>C</b>	1 x 10-6		NR	'-	0.162 unit decrease	[0.097-0.227]	MEX3C, SRSF10P1	Immune response to anthrax vaccine	response to vaccine	GCST001547	22658931	Pajewski NM	18:51164249
rs2647264-<b>G</b>	9 x 10-6		NR	'-	0.165 unit increase	[0.092-0.238]	RN7SL89P, PPA2	Immune response to anthrax vaccine	response to vaccine	GCST001547	22658931	Pajewski NM	4:105347437
rs3104402-<b>A</b>	6 x 10-6		NR	'-	0.165 unit decrease	[0.094-0.236]	MTCO3P1, AL662789.1	Immune response to anthrax vaccine	response to vaccine	GCST001547	22658931	Pajewski NM	6:32713899
rs10758161-<b>G</b>	8 x 10-6		NR	'-	0.159 unit decrease	[0.088-0.230]	AL157884.1, TMEM215	Immune response to anthrax vaccine	response to vaccine	GCST001547	22658931	Pajewski NM	9:32755030
rs11265263-<b>?</b>	3 x 10-6	(wheezing)	0.04	'-	'-	'-	AL445528.1, CRP	Vaccine-related adverse events	response to vaccine	GCST001016	21396408	Miller EK	1:159740727
rs6593122-<b>?</b>	4 x 10-6	(influenza)	0.11	'-	'-	'-	LINC02854, AC092848.2	Vaccine-related adverse events	response to vaccine	GCST001016	21396408	Miller EK	7:54114239
rs13181561-<b>G</b>	3 x 10-14	(EA)	'-	'-	'-	'-	SMIM33	Immune reponse to smallpox (secreted IFN-alpha)	response to vaccine, cytokine measurement	GCST001538	22610502	Kennedy RB	5:139471320
rs2048161-<b>A</b>	6 x 10-12	(AA)	'-	'-	'-	'-	ZNF827	Immune reponse to smallpox (secreted IFN-alpha)	response to vaccine, cytokine measurement	GCST001538	22610502	Kennedy RB	4:145932013
rs6573333-<b>A</b>	3 x 10-10	(EA)	'-	'-	'-	'-	MNAT1	Immune reponse to smallpox (secreted IFN-alpha)	response to vaccine, cytokine measurement	GCST001538	22610502	Kennedy RB	14:60841619
rs11171846-<b>A</b>	6 x 10-10	(AA)	'-	'-	'-	'-	TIMELESS	Immune reponse to smallpox (secreted IFN-alpha)	response to vaccine, cytokine measurement	GCST001538	22610502	Kennedy RB	12:56434272
rs2272205-<b>G</b>	3 x 10-9	(AA)	'-	'-	'-	'-	COL4A4	Immune reponse to smallpox (secreted IFN-alpha)	response to vaccine, cytokine measurement	GCST001538	22610502	Kennedy RB	2:227051208
rs9408928-<b>G</b>	4 x 10-9	(AA)	'-	'-	'-	'-	RAB14	Immune reponse to smallpox (secreted IFN-alpha)	response to vaccine, cytokine measurement	GCST001538	22610502	Kennedy RB	9:121189639
rs6576443-<b>A</b>	6 x 10-9	(EA)	'-	'-	'-	'-	ATP10A, AC023449.1	Immune reponse to smallpox (secreted IFN-alpha)	response to vaccine, cytokine measurement	GCST001538	22610502	Kennedy RB	15:25649511
rs4713226-<b>A</b>	2 x 10-8	(AA)	'-	'-	'-	'-	UBDP1	Immune reponse to smallpox (secreted IFN-alpha)	response to vaccine, cytokine measurement	GCST001538	22610502	Kennedy RB	6:29466637
rs9408926-<b>A</b>	4 x 10-8	(AA)	'-	'-	'-	'-	CNTRL	Immune reponse to smallpox (secreted IFN-alpha)	response to vaccine, cytokine measurement	GCST001538	22610502	Kennedy RB	9:121152596
rs210359-<b>A</b>	8 x 10-8	(AA)	'-	'-	'-	'-	AL365295.1, LINC02331	Immune reponse to smallpox (secreted IFN-alpha)	response to vaccine, cytokine measurement	GCST001538	22610502	Kennedy RB	14:53700754
rs261532-<b>A</b>	3 x 10-7	(EA)	'-	'-	'-	'-	UBE2D2	Immune reponse to smallpox (secreted IFN-alpha)	response to vaccine, cytokine measurement	GCST001538	22610502	Kennedy RB	5:139569777
rs5925760-<b>A</b>	1 x 10-7	(AA)	'-	'-	'-	'-	PTCHD1	Immune reponse to smallpox (secreted IFN-alpha)	response to vaccine, cytokine measurement	GCST001538	22610502	Kennedy RB	X:23365327
rs17221323-<b>G</b>	1 x 10-7	(AA)	'-	'-	'-	'-	DIP2C	Immune reponse to smallpox (secreted IFN-alpha)	response to vaccine, cytokine measurement	GCST001538	22610502	Kennedy RB	10:572745
rs4839431-<b>A</b>	2 x 10-7	(AA)	'-	'-	'-	'-	CYMP	Immune reponse to smallpox (secreted IFN-alpha)	response to vaccine, cytokine measurement	GCST001538	22610502	Kennedy RB	1:110491187
rs10517025-<b>A</b>	2 x 10-7	(AA)	'-	'-	'-	'-	ATP8A1	Immune reponse to smallpox (secreted IFN-alpha)	response to vaccine, cytokine measurement	GCST001538	22610502	Kennedy RB	4:42451236
rs9493873-<b>G</b>	4 x 10-7	(AA)	'-	'-	'-	'-	SGK1	Immune reponse to smallpox (secreted IFN-alpha)	response to vaccine, cytokine measurement	GCST001538	22610502	Kennedy RB	6:134255373
rs3095748-<b>G</b>	5 x 10-7	(AA)	'-	'-	'-	'-	DAPK1	Immune reponse to smallpox (secreted IFN-alpha)	response to vaccine, cytokine measurement	GCST001538	22610502	Kennedy RB	9:87594222
rs2043599-<b>G</b>	5 x 10-7	(AA)	'-	'-	'-	'-	NLRP8, NLRP13	Immune reponse to smallpox (secreted IFN-alpha)	response to vaccine, cytokine measurement	GCST001538	22610502	Kennedy RB	19:55939683
rs908327-<b>C</b>	5 x 10-10	(AA)	'-	'-	'-	'-	AL391832.4, AL391832.1	Immune reponse to smallpox (secreted IL-2)	response to vaccine, cytokine measurement	GCST001535	22610502	Kennedy RB	1:234956853
rs17331151-<b>A</b>	2 x 10-9	(AA)	'-	'-	'-	'-	ITIH3, ITIH4	Immune reponse to smallpox (secreted IL-2)	response to vaccine, cytokine measurement	GCST001535	22610502	Kennedy RB	3:52810518
rs17231212-<b>G</b>	2 x 10-8	(AA)	'-	'-	'-	'-	AGBL3, CYREN	Immune reponse to smallpox (secreted IL-10)	response to vaccine, cytokine measurement	GCST001534	22610502	Kennedy RB	7:135100989
rs16970881-<b>A</b>	1 x 10-7	(EA)	'-	'-	'-	'-	DNAH3	Immune reponse to smallpox (secreted IL-10)	response to vaccine, cytokine measurement	GCST001534	22610502	Kennedy RB	16:21101951
rs10055544-<b>A</b>	1 x 10-7	(AA)	'-	'-	'-	'-	AC114316.1	Immune reponse to smallpox (secreted IL-10)	response to vaccine, cytokine measurement	GCST001534	22610502	Kennedy RB	5:92222904
rs6679454-<b>G</b>	3 x 10-7	(AA)	'-	'-	'-	'-	DAB1	Immune reponse to smallpox (secreted IL-10)	response to vaccine, cytokine measurement	GCST001534	22610502	Kennedy RB	1:57901564
rs13111850-<b>G</b>	3 x 10-11	(AA)	'-	'-	'-	'-	RN7SL776P, AC079349.1	Immune reponse to smallpox (secreted IL-10)	response to vaccine, cytokine measurement	GCST001534	22610502	Kennedy RB	4:167343098
rs13231718-<b>C</b>	5 x 10-9	(AA)	'-	'-	'-	'-	DYNC1I1	Immune reponse to smallpox (secreted IL-10)	response to vaccine, cytokine measurement	GCST001534	22610502	Kennedy RB	7:95971056
rs11564024-<b>C</b>	3 x 10-8	(AA)	'-	'-	'-	'-	RPL35P4, HNRNPA1P73	Immune reponse to smallpox (secreted IL-1beta)	response to vaccine, cytokine measurement	GCST001533	22610502	Kennedy RB	7:27295942
rs17000918-<b>A</b>	4 x 10-9	(AA)	'-	'-	'-	'-	C22orf34	Immune reponse to smallpox (secreted IL-1beta)	response to vaccine, cytokine measurement	GCST001533	22610502	Kennedy RB	22:49418853
rs16850864-<b>A</b>	7 x 10-9	(EA)	'-	'-	'-	'-	MTHFD2L	Immune reponse to smallpox (secreted IL-1beta)	response to vaccine, cytokine measurement	GCST001533	22610502	Kennedy RB	4:74295107
rs16850885-<b>A</b>	7 x 10-9	(EA)	'-	'-	'-	'-	MTHFD2L, EPGN	Immune reponse to smallpox (secreted IL-1beta)	response to vaccine, cytokine measurement	GCST001533	22610502	Kennedy RB	4:74304423
rs17168526-<b>G</b>	6 x 10-8	(AA)	'-	'-	'-	'-	COL28A1	Immune reponse to smallpox (secreted IL-1beta)	response to vaccine, cytokine measurement	GCST001533	22610502	Kennedy RB	7:7531789
rs9582259-<b>C</b>	3 x 10-8	(EA)	'-	'-	'-	'-	SLC15A1	Immune reponse to smallpox (secreted IL-1beta)	response to vaccine, cytokine measurement	GCST001533	22610502	Kennedy RB	13:98733736
rs9883650-<b>C</b>	4 x 10-7	(EA)	'-	'-	'-	'-	MECOM	Immune reponse to smallpox (secreted IL-1beta)	response to vaccine, cytokine measurement	GCST001533	22610502	Kennedy RB	3:169362397
rs12247397-<b>G</b>	3 x 10-9	(AA)	'-	'-	'-	'-	AL138773.1, HSP90AB7P	Immune reponse to smallpox (secreted IL-1beta)	response to vaccine, cytokine measurement	GCST001533	22610502	Kennedy RB	10:9321914
rs12542677-<b>A</b>	2 x 10-7	(AA)	'-	'-	'-	'-	XKR4	Immune reponse to smallpox (secreted IL-1beta)	response to vaccine, cytokine measurement	GCST001533	22610502	Kennedy RB	8:55255499
rs4827947-<b>A</b>	3 x 10-7	(AA)	'-	'-	'-	'-	AL157778.1	Immune reponse to smallpox (secreted IL-1beta)	response to vaccine, cytokine measurement	GCST001533	22610502	Kennedy RB	X:98609356
rs9835973-<b>A</b>	7 x 10-8	(EA)	'-	'-	'-	'-	RAB6B	Immune reponse to smallpox (secreted IL-1beta)	response to vaccine, cytokine measurement	GCST001533	22610502	Kennedy RB	3:133870480
rs10998624-<b>A</b>	1 x 10-9	(EA)	'-	'-	'-	'-	SUPV3L1, VPS26A	Immune reponse to smallpox (secreted IL-1beta)	response to vaccine, cytokine measurement	GCST001533	22610502	Kennedy RB	10:69180045
rs902464-<b>A</b>	3 x 10-7	(EA)	'-	'-	'-	'-	DCHS2	Immune reponse to smallpox (secreted IL-1beta)	response to vaccine, cytokine measurement	GCST001533	22610502	Kennedy RB	4:154394970
rs17299841-<b>C</b>	2 x 10-7	(AA)	'-	'-	'-	'-	THEMIS, LINC02536	Immune response to smallpox vaccine (IL-6)	response to vaccine, cytokine measurement	GCST001532	22610502	Kennedy RB	6:127700658
rs8096445-<b>A</b>	9 x 10-9	(AA)	'-	'-	'-	'-	MEX3C	Immune response to smallpox vaccine (IL-6)	response to vaccine, cytokine measurement	GCST001532	22610502	Kennedy RB	18:51186670
rs17444059-<b>G</b>	2 x 10-8	(AA)	'-	'-	'-	'-	PDE4D	Immune response to smallpox vaccine (IL-6)	response to vaccine, cytokine measurement	GCST001532	22610502	Kennedy RB	5:59264891
rs6728021-<b>G</b>	4 x 10-8	(AA)	'-	'-	'-	'-	LINC00486	Immune response to smallpox vaccine (IL-6)	response to vaccine, cytokine measurement	GCST001532	22610502	Kennedy RB	2:32896437
rs7105056-<b>A</b>	1 x 10-8	(EA)	'-	'-	'-	'-	BCO2, AP002884.2	Immune reponse to smallpox (secreted IL-12p40)	response to vaccine, cytokine measurement	GCST001537	22610502	Kennedy RB	11:112193708
rs7658486-<b>A</b>	1 x 10-8	(EA)	'-	'-	'-	'-	ARHGAP10	Immune reponse to smallpox (secreted IL-12p40)	response to vaccine, cytokine measurement	GCST001537	22610502	Kennedy RB	4:147963038
rs11242417-<b>C</b>	6 x 10-8	(EA)	'-	'-	'-	'-	GFRA3	Immune reponse to smallpox (secreted IL-12p40)	response to vaccine, cytokine measurement	GCST001537	22610502	Kennedy RB	5:138263645
rs1584468-<b>A</b>	9 x 10-8	(EA)	'-	'-	'-	'-	PRR16	Immune reponse to smallpox (secreted IL-12p40)	response to vaccine, cytokine measurement	GCST001537	22610502	Kennedy RB	5:120601996
rs11034653-<b>A</b>	2 x 10-7	(EA)	'-	'-	'-	'-	AC021713.1, LRRC6P1	Immune reponse to smallpox (secreted IL-12p40)	response to vaccine, cytokine measurement	GCST001537	22610502	Kennedy RB	11:38267043
rs3736638-<b>A</b>	3 x 10-7	(EA)	'-	'-	'-	'-	COL1A2	Immune reponse to smallpox (secreted IL-12p40)	response to vaccine, cytokine measurement	GCST001537	22610502	Kennedy RB	7:94417954
rs859267-<b>C</b>	3 x 10-7	(AA)	'-	'-	'-	'-	SPECC1P1, ADORA2B	Immune reponse to smallpox (secreted IL-12p40)	response to vaccine, cytokine measurement	GCST001537	22610502	Kennedy RB	17:15922707
rs6943090-<b>A</b>	3 x 10-7	(AA)	'-	'-	'-	'-	FKBP6	Immune reponse to smallpox (secreted IL-12p40)	response to vaccine, cytokine measurement	GCST001537	22610502	Kennedy RB	7:73332645
rs7771911-<b>A</b>	2 x 10-12	(EA)	'-	'-	'-	'-	AL139231.1, AL133270.1	Immune reponse to smallpox (secreted IL-12p40)	response to vaccine, cytokine measurement	GCST001537	22610502	Kennedy RB	6:23437448
rs17142462-<b>A</b>	3 x 10-9	(EA)	'-	'-	'-	'-	RNU1-29P, LINC02476	Immune reponse to smallpox (secreted IL-12p40)	response to vaccine, cytokine measurement	GCST001537	22610502	Kennedy RB	7:119966578
rs11223581-<b>G</b>	9 x 10-9	(AA)	'-	'-	'-	'-	CNTN5	Immune reponse to smallpox (secreted IL-2)	response to vaccine, cytokine measurement	GCST001535	22610502	Kennedy RB	11:100302805
rs2268118-<b>A</b>	1 x 10-8	(EA)	'-	'-	'-	'-	GRIN2B	Immune reponse to smallpox (secreted IL-2)	response to vaccine, cytokine measurement	GCST001535	22610502	Kennedy RB	12:13719110
rs16948200-<b>A</b>	2 x 10-8	(AA)	'-	'-	'-	'-	AC091180.6, AC015656.1	Immune reponse to smallpox (secreted IL-2)	response to vaccine, cytokine measurement	GCST001535	22610502	Kennedy RB	17:49488950
rs1403155-<b>A</b>	2 x 10-8	(EA)	'-	'-	'-	'-	AC093655.1, AC004910.1	Immune reponse to smallpox (secreted IL-2)	response to vaccine, cytokine measurement	GCST001535	22610502	Kennedy RB	7:68585426
rs10432496-<b>A</b>	6 x 10-8	(AA)	'-	'-	'-	'-	FAM8A3P, LYPD6B	Immune reponse to smallpox (secreted IL-2)	response to vaccine, cytokine measurement	GCST001535	22610502	Kennedy RB	2:149290764
rs1473500-<b>A</b>	3 x 10-7	(EA)	'-	'-	'-	'-	AL611929.1, FRMD1	Immune reponse to smallpox (secreted IL-2)	response to vaccine, cytokine measurement	GCST001535	22610502	Kennedy RB	6:168110336
rs10513432-<b>G</b>	4 x 10-7	(EA)	'-	'-	'-	'-	P2RY1, ATP5MGP5	Immune reponse to smallpox (secreted IL-2)	response to vaccine, cytokine measurement	GCST001535	22610502	Kennedy RB	3:152817576
rs1372791-<b>A</b>	4 x 10-7	(EA)	'-	'-	'-	'-	AL138701.2, RNA5SP38	Immune reponse to smallpox (secreted IL-2)	response to vaccine, cytokine measurement	GCST001535	22610502	Kennedy RB	13:106132916
rs11845208-<b>G</b>	1 x 10-7	(AA)	'-	'-	'-	'-	AL110505.1, AL512360.1	Immune reponse to smallpox (secreted IL-2)	response to vaccine, cytokine measurement	GCST001535	22610502	Kennedy RB	14:48994281
rs4963243-<b>A</b>	2 x 10-7	(AA)	'-	'-	'-	'-	DAGLA	Immune reponse to smallpox (secreted IL-2)	response to vaccine, cytokine measurement	GCST001535	22610502	Kennedy RB	11:61726855
rs1392089-<b>A</b>	4 x 10-7	(AA)	'-	'-	'-	'-	MIR3144, AL078600.1	Immune reponse to smallpox (secreted IL-2)	response to vaccine, cytokine measurement	GCST001535	22610502	Kennedy RB	6:119544976
rs7224438-<b>G</b>	4 x 10-7	(AA)	'-	'-	'-	'-	BCAS3	Immune reponse to smallpox (secreted IL-2)	response to vaccine, cytokine measurement	GCST001535	22610502	Kennedy RB	17:60889177
rs3796352-<b>A</b>	5 x 10-7	(AA)	'-	'-	'-	'-	STIMATE, STIMATE-MUSTN1	Immune reponse to smallpox (secreted IL-2)	response to vaccine, cytokine measurement	GCST001535	22610502	Kennedy RB	3:52879263
rs9389316-<b>A</b>	7 x 10-13	(EA)	'-	'-	'-	'-	LINC00271	Immune reponse to smallpox (secreted IL-2)	response to vaccine, cytokine measurement	GCST001535	22610502	Kennedy RB	6:135679865
rs13088281-<b>A</b>	3 x 10-11	(AA)	'-	'-	'-	'-	RFT1	Immune reponse to smallpox (secreted IL-2)	response to vaccine, cytokine measurement	GCST001535	22610502	Kennedy RB	3:53113560
rs1516489-<b>C</b>	8 x 10-8	(AA)	'-	'-	'-	'-	AC072023.1, AC026320.2	Immune response to smallpox vaccine (IL-6)	response to vaccine, cytokine measurement	GCST001532	22610502	Kennedy RB	3:191804063
rs17290760-<b>G</b>	1 x 10-7	(AA)	'-	'-	'-	'-	NDUFB6, SMIM27	Immune response to smallpox vaccine (IL-6)	response to vaccine, cytokine measurement	GCST001532	22610502	Kennedy RB	9:32556382
rs2501276-<b>A</b>	2 x 10-7	(AA)	'-	'-	'-	'-	CDC42-AS1, CDC42	Immune response to smallpox vaccine (IL-6)	response to vaccine, cytokine measurement	GCST001532	22610502	Kennedy RB	1:22047131
rs2255327-<b>A</b>	3 x 10-7	(AA)	'-	'-	'-	'-	BLK	Immune response to smallpox vaccine (IL-6)	response to vaccine, cytokine measurement	GCST001532	22610502	Kennedy RB	8:11552483
rs2973662-<b>A</b>	5 x 10-7	(AA)	'-	'-	'-	'-	TENM2	Immune response to smallpox vaccine (IL-6)	response to vaccine, cytokine measurement	GCST001532	22610502	Kennedy RB	5:167783467
rs11889798-<b>A</b>	4 x 10-7	(EA)	'-	'-	'-	'-	C2orf83	Immune reponse to smallpox (secreted TNF-alpha)	response to vaccine, cytokine measurement	GCST001536	22610502	Kennedy RB	2:227616703
rs13414205-<b>A</b>	7 x 10-8	(AA)	'-	'-	'-	'-	CAMKMT	Immune reponse to smallpox (secreted TNF-alpha)	response to vaccine, cytokine measurement	GCST001536	22610502	Kennedy RB	2:44435336
rs738968-<b>C</b>	8 x 10-8	(EA)	'-	'-	'-	'-	LINC01643, AL021877.1	Immune reponse to smallpox (secreted TNF-alpha)	response to vaccine, cytokine measurement	GCST001536	22610502	Kennedy RB	22:34493105
rs13006863-<b>A</b>	5 x 10-7	(EA)	'-	'-	'-	'-	AC006030.1, SLC4A5	Immune reponse to smallpox (secreted TNF-alpha)	response to vaccine, cytokine measurement	GCST001536	22610502	Kennedy RB	2:74236439
rs758386-<b>A</b>	2 x 10-7	(AA)	'-	'-	'-	'-	SLC6A20	Immune reponse to smallpox (secreted TNF-alpha)	response to vaccine, cytokine measurement	GCST001536	22610502	Kennedy RB	3:45775926
rs4251424-<b>A</b>	2 x 10-8	(AA)	'-	'-	'-	'-	IRAK4	Immune reponse to smallpox (secreted TNF-alpha)	response to vaccine, cytokine measurement	GCST001536	22610502	Kennedy RB	12:43760023
rs542631-<b>A</b>	1 x 10-7	(EA)	'-	'-	'-	'-	LTBP1	Immune reponse to smallpox (secreted IFN-alpha)	response to vaccine, cytokine measurement	GCST001538	22610502	Kennedy RB	2:33076880
rs13067593-<b>G</b>	8 x 10-8	(AA)	'-	'-	'-	'-	LPP	Immune reponse to smallpox (secreted IFN-alpha)	response to vaccine, cytokine measurement	GCST001538	22610502	Kennedy RB	3:188866891
rs7060947-<b>G</b>	1 x 10-7	(AA)	'-	'-	'-	'-	TENM1	Immune reponse to smallpox (secreted IFN-alpha)	response to vaccine, cytokine measurement	GCST001538	22610502	Kennedy RB	X:124939813
rs8127571-<b>A</b>	2 x 10-7	(AA)	'-	'-	'-	'-	PCBP3	Immune reponse to smallpox (secreted IFN-alpha)	response to vaccine, cytokine measurement	GCST001538	22610502	Kennedy RB	21:45745515
rs381365-<b>A</b>	2 x 10-12	(AA)	'-	'-	'-	'-	Z97180.1, CXorf51B	Immune reponse to smallpox (secreted IFN-alpha)	response to vaccine, cytokine measurement	GCST001538	22610502	Kennedy RB	X:146667390
rs17252936-<b>G</b>	6 x 10-10	(AA)	'-	'-	'-	'-	MAMLD1	Immune reponse to smallpox (secreted IFN-alpha)	response to vaccine, cytokine measurement	GCST001538	22610502	Kennedy RB	X:150467029
rs12044963-<b>A</b>	9 x 10-10	(AA)	'-	'-	'-	'-	KCND3	Immune reponse to smallpox (secreted IFN-alpha)	response to vaccine, cytokine measurement	GCST001538	22610502	Kennedy RB	1:111849738
rs6778194-<b>C</b>	2 x 10-9	(AA)	'-	'-	'-	'-	LINC02877, LINC02006	Immune reponse to smallpox (secreted IFN-alpha)	response to vaccine, cytokine measurement	GCST001538	22610502	Kennedy RB	3:153466867
rs1540283-<b>G</b>	9 x 10-9	(AA)	'-	'-	'-	'-	PHEX	Immune reponse to smallpox (secreted IFN-alpha)	response to vaccine, cytokine measurement	GCST001538	22610502	Kennedy RB	X:22129934
rs17007761-<b>A</b>	1 x 10-8	(AA)	'-	'-	'-	'-	AC011246.1	Immune reponse to smallpox (secreted IFN-alpha)	response to vaccine, cytokine measurement	GCST001538	22610502	Kennedy RB	2:122468047
rs10195263-<b>G</b>	3 x 10-8	(EA)	'-	'-	'-	'-	AC023469.2, LINC02612	Immune reponse to smallpox (secreted IFN-alpha)	response to vaccine, cytokine measurement	GCST001538	22610502	Kennedy RB	2:150869278
rs9807334-<b>A</b>	2 x 10-7	(AA)	'-	'-	'-	'-	AC091551.1	Immune reponse to smallpox (secreted IFN-alpha)	response to vaccine, cytokine measurement	GCST001538	22610502	Kennedy RB	18:50997791
rs17714988-<b>G</b>	3 x 10-7	(AA)	'-	'-	'-	'-	LINC00381	Immune reponse to smallpox (secreted IFN-alpha)	response to vaccine, cytokine measurement	GCST001538	22610502	Kennedy RB	13:74421523
rs4078978-<b>A</b>	2 x 10-18	(AA)	'-	'-	'-	'-	AC017083.3, WDR92	Immune reponse to smallpox (secreted IFN-alpha)	response to vaccine, cytokine measurement	GCST001538	22610502	Kennedy RB	2:68132765
rs3135363-<b>?</b>	7 x 10-22		NR	1.53	'-	[1.35-1.74]	HLA-DRA, TSBP1-AS1	Hepatitis B vaccine response	response to vaccine	GCST001162	21764829	Png E	6:32421871
rs9277535-<b>?</b>	3 x 10-12		NR	1.39	'-	[1.23-1.59]	HLA-DPB1	Hepatitis B vaccine response	response to vaccine	GCST001162	21764829	Png E	6:33087084
rs477515-<b>T</b>	3 x 10-19		0.442	2.05	'-	[1.75-2.41]	HLA-DQA1, HLA-DRB1	Hepatitis B vaccine response	response to vaccine	GCST002297	24282030	Pan L	6:32601914
rs3135363-<b>?</b>	8 x 10-7		NR	1.51	'-	[1.28-1.78]	HLA-DRA, TSBP1-AS1	Hepatitis B vaccine response	response to vaccine	GCST002297	24282030	Pan L	6:32421871
rs140973961-<b>C</b>	1 x 10-6		0.34	'-	'-	'-	HLA-DRB5	Immune response to measles vaccine (measles-induced IFN gamma)	response to vaccine	GCST004268	28289848	Haralambieva IH	6:32520210
rs4986811-<b>G</b>	5 x 10-8		0.20504	'-	'-	'-	WT1	Rubella-specific interleukin-6 secretion	interleukin-6 measurement, response to vaccine	GCST005176	29253144	Voigt EA	11:32429547
rs3755963-<b>C</b>	9 x 10-7		NR	'-	0.1412 unit decrease	[0.085-0.197]	GAK	Meningococcal C IgG concentrations post childhood immunization	anti-meningococcal C IgG measurement, response to vaccine	GCST008498	31189108	O'Connor D	4:900467
rs10517505-<b>T</b>	3 x 10-6		NR	'-	0.2949 unit decrease	[0.17-0.42]	AC097655.1, LINC02496	Meningococcal C functional antibody titers post childhood immunization	anti-meningococcal C serum bactericidal antibody measurement, response to vaccine	GCST008499	31189108	O'Connor D	4:60480254
rs17770331-<b>A</b>	7 x 10-7		NR	'-	0.1421 unit increase	[0.086-0.198]	SIRPG, SIRPG-AS1	Meningococcal C functional antibody titers post childhood immunization	anti-meningococcal C serum bactericidal antibody measurement, response to vaccine	GCST008499	31189108	O'Connor D	20:1634662
rs4813191-<b>C</b>	8 x 10-6		NR	'-	0.1206 unit increase	[0.068-0.173]	SIRPG-AS1, SIRPG	Meningococcal C functional antibody titers post childhood immunization	anti-meningococcal C serum bactericidal antibody measurement, response to vaccine	GCST008499	31189108	O'Connor D	20:1645833
rs3818168-<b>T</b>	6 x 10-7		NR	'-	0.1452 unit increase	[0.088-0.202]	SIRPB3P	Meningococcal C functional antibody titers post childhood immunization	anti-meningococcal C serum bactericidal antibody measurement, response to vaccine	GCST008499	31189108	O'Connor D	20:1671323
rs6135736-<b>A</b>	6 x 10-8		NR	'-	0.158 unit increase	[0.1-0.22]	SIRPB3P	Meningococcal C functional antibody titers post childhood immunization	anti-meningococcal C serum bactericidal antibody measurement, response to vaccine	GCST008499	31189108	O'Connor D	20:1706804
rs4814511-<b>C</b>	4 x 10-7		NR	'-	0.1427 unit increase	[0.088-0.198]	AL109809.4	Meningococcal C functional antibody titers post childhood immunization	anti-meningococcal C serum bactericidal antibody measurement, response to vaccine	GCST008499	31189108	O'Connor D	20:1729626
rs2523650-<b>?</b>	1 x 10-9		NR	'-	0.1117 unit increase	[0.076-0.147]	AL645933.4	Tetanus toxoid IgG concentrations post childhood immunization	anti-tetanus toxoid IgG measurement, response to vaccine	GCST008500	31189108	O'Connor D	6:31481245
rs5747408-<b>?</b>	9 x 10-6		'-	'-	0.113 unit increase	'-	MICAL3	Response to hepatitis B vaccine	response to vaccine	GCST005606	29534301	Nishida N	22:17914354
rs3132969-<b>?</b>	2 x 10-6		'-	'-	0.147 unit decrease	'-	TSBP1-AS1	Response to hepatitis B vaccine	response to vaccine	GCST005606	29534301	Nishida N	6:32261461
rs17588573-<b>?</b>	6 x 10-6		'-	'-	0.208 unit increase	'-	AC080079.2	Response to hepatitis B vaccine	response to vaccine	GCST005606	29534301	Nishida N	4:165673036
rs10947096-<b>?</b>	2 x 10-6		'-	'-	0.197 unit increase	'-	LINC00243, HCG20	Response to hepatitis B vaccine	response to vaccine	GCST005606	29534301	Nishida N	6:30798118
rs12527394-<b>?</b>	5 x 10-8		'-	'-	0.174 unit decrease	'-	C6orf15, RNU6-1133P	Response to hepatitis B vaccine	response to vaccine	GCST005606	29534301	Nishida N	6:31087241
rs3130473-<b>?</b>	8 x 10-6		'-	'-	0.128 unit decrease	'-	HLA-C, AL662844.2	Response to hepatitis B vaccine	response to vaccine	GCST005606	29534301	Nishida N	6:31231431
rs4248166-<b>?</b>	1 x 10-12		'-	'-	0.124 unit decrease	'-	TSBP1-AS1, BTNL2	Response to hepatitis B vaccine	response to vaccine	GCST005606	29534301	Nishida N	6:32398644
rs6923338-<b>?</b>	8 x 10-6		'-	'-	0.116 unit decrease	'-	TMEM14A	Response to hepatitis B vaccine	response to vaccine	GCST005606	29534301	Nishida N	6:52684524
rs4355011-<b>?</b>	7 x 10-6		'-	'-	0.122 unit increase	'-	CDH2, AC090936.1	Response to hepatitis B vaccine	response to vaccine	GCST005606	29534301	Nishida N	18:27877334
rs2395179-<b>?</b>	5 x 10-14		'-	'-	0.221 unit decrease	'-	TSBP1-AS1, HLA-DRA	Response to hepatitis B vaccine	response to vaccine	GCST005606	29534301	Nishida N	6:32439525
rs34039593-<b>?</b>	6 x 10-12		'-	'-	0.2 unit increase	'-	HLA-DQA1, HLA-DRB1	Response to hepatitis B vaccine	response to vaccine	GCST005606	29534301	Nishida N	6:32602534
rs7745040-<b>?</b>	2 x 10-10		'-	'-	0.162 unit decrease	'-	MTCO3P1, HLA-DQB1	Response to hepatitis B vaccine	response to vaccine	GCST005606	29534301	Nishida N	6:32696555
rs1015166-<b>?</b>	1 x 10-8		'-	'-	0.16 unit decrease	'-	TAP2, AL669918.1	Response to hepatitis B vaccine	response to vaccine	GCST005606	29534301	Nishida N	6:32830954
rs9277549-<b>?</b>	6 x 10-11		'-	'-	0.175 unit decrease	'-	HLA-DPB1	Response to hepatitis B vaccine	response to vaccine	GCST005606	29534301	Nishida N	6:33087642
rs3819686-<b>?</b>	7 x 10-6		'-	'-	0.15 unit decrease	'-	CDSN, PSORS1C1	Response to hepatitis B vaccine	response to vaccine	GCST005606	29534301	Nishida N	6:31118047
rs9268202-<b>?</b>	8 x 10-8		'-	'-	0.168 unit decrease	'-	TSBP1, TSBP1-AS1	Response to hepatitis B vaccine	response to vaccine	GCST005606	29534301	Nishida N	6:32311563
rs9268831-<b>?</b>	1 x 10-13		'-	'-	0.192 unit decrease	'-	HLA-DRB9	Response to hepatitis B vaccine	response to vaccine	GCST005606	29534301	Nishida N	6:32459971
rs9273062-<b>?</b>	2 x 10-10		'-	'-	0.165 unit increase	'-	HLA-DQA1	Response to hepatitis B vaccine	response to vaccine	GCST005606	29534301	Nishida N	6:32644384
rs9277176-<b>?</b>	1 x 10-7		'-	'-	0.219 unit decrease	'-	HLA-DPA1, HLA-DOA	Response to hepatitis B vaccine	response to vaccine	GCST005606	29534301	Nishida N	6:33055373
rs9277464-<b>?</b>	7 x 10-11		'-	'-	0.175 unit decrease	'-	HLA-DPB1	Response to hepatitis B vaccine	response to vaccine	GCST005606	29534301	Nishida N	6:33085575
rs9277356-<b>A</b>	7 x 10-31	(Adults)	0.4716	1.474164	'-	[1.38-1.574]	HLA-DPB1	Response to hepatitis B vaccine	Anti-hepatitis B virus surface antigen IgG measurement, response to vaccine	GCST008435	31243853	Chung S	6:33080917
