# Supplementary material for: Genome-wide association study of individual differences of human lymphocyte profiles using large-scale cytometry data
Source: J Hum Genet. 2020 Nov 23;66(6):557–67. doi: 10.1038/s10038-020-00874-x (PMC8144016; doi:10.1038/s10038-020-00874-x)
Supplement: Supplementary file 28 — Table S4 [file 10038_2020_874_MOESM28_ESM.xlsx]

## Sheet: GTEx
SNP.Id	Gene.Symbol	Tissue
rs35806	KCNMA1-AS3	Testis
rs58014646	IFT52	Brain - Cerebellum
rs6797423	CHST13	Spleen
rs6797423	CHST13	Whole Blood
rs6797423	CHST13	Nerve - Tibial
rs6797423	CHST13	Esophagus - Gastroesophageal Junction
rs6797423	ZXDC	Adipose - Visceral (Omentum)
rs6797423	CHST13	Skin - Sun Exposed (Lower leg)
rs6797423	ZXDC	Stomach
rs6797423	CHST13	Adipose - Subcutaneous
rs6797423	ZXDC	Nerve - Tibial
rs6797423	ZXDC	Colon - Transverse
rs6797423	CHST13	Artery - Tibial
rs9851822	EIF2A	Whole Blood
rs9851822	EIF2A	Heart - Atrial Appendage
rs9851822	EIF2A	Thyroid
rs9851822	EIF2A	Artery - Tibial
rs9851822	EIF2A	Adipose - Subcutaneous
rs9851822	EIF2A	Lung
rs9851822	EIF2A	Colon - Transverse
rs9851822	EIF2A	Brain - Frontal Cortex (BA9)
rs9851822	EIF2A	Colon - Sigmoid
rs9851822	EIF2A	Nerve - Tibial
rs9851822	EIF2A	Muscle - Skeletal
rs9851822	EIF2A	Esophagus - Muscularis
rs9851822	EIF2A	Skin - Not Sun Exposed (Suprapubic)
rs9851822	EIF2A	Adipose - Visceral (Omentum)
rs9381968	TBC1D7	Testis
rs9919764	LINC01559	Esophagus - Mucosa
rs76425237	PIWIL1	Skin - Not Sun Exposed (Suprapubic)
rs76425237	PIWIL1	Skin - Sun Exposed (Lower leg)
rs76425237	PIWIL1	Thyroid
rs76425237	PIWIL1	Adrenal Gland
rs76425237	PIWIL1	Ovary
rs76425237	PIWIL1	Pituitary
rs9530814	RNF219	Adipose - Subcutaneous
rs169140	LINC2194	Testis
rs8073989	AC005703.3	Testis
rs8073989	PMP22	Cells - Cultured fibroblasts
rs8073989	TEKT3	Artery - Coronary
rs8073989	TEKT3	Breast - Mammary Tissue
rs2051344	RP11-162A12.4	Esophagus - Mucosa
rs13344319	LAIR1	Skin - Sun Exposed (Lower leg)
rs4668882	FAM84A	Heart - Atrial Appendage
rs10436922	ZNF644	Muscle - Skeletal
rs10436922	RP4-665J23.1	Nerve - Tibial

## Sheet: blood_eQTL
SNP.Id	Type
rs6797423	cis-eQTL
rs13344319	cis-eQTL
rs2051344	cis-eQTL
