# Supplementary material for: Genome-wide association study of individual differences of human lymphocyte profiles using large-scale cytometry data
Source: J Hum Genet. 2020 Nov 23;66(6):557–67. doi: 10.1038/s10038-020-00874-x (PMC8144016; doi:10.1038/s10038-020-00874-x)
Supplement: Supplementary file 29 — Table S5 [file 10038_2020_874_MOESM29_ESM.xlsx]

## Sheet: Table_S3
Variation ID	Chromosome	Position	Overlapped Gene	Type	Annotation	Nearest Upstream Gene	Type of Nearest Upstream Gene	Distance to Nearest Upstream Gene	Nearest Downstream Gene	Type of Nearest Downstream Gene	Distance to Nearest Downstream Gene
rs10436922	chr1	90852143	LINC01763	lincRNA	non-coding	None	None	None	None	None	None
rs138332350	chr1	241630922	OPN3	protein_coding	intronic,non-coding intronic	None	None	None	None	None	None
rs138332350	chr1	241630922	CHML	protein_coding	3utr	None	None	None	None	None	None
rs60057223	chr10	8494711	None	None	None	AC025946.2	processed_pseudogene	21759	KRT8P37	processed_pseudogene	18976
rs10905390	chr10	8495732	None	None	None	AC025946.2	processed_pseudogene	22780	KRT8P37	processed_pseudogene	17955
rs11592991	chr10	8497368	None	None	None	AC025946.2	processed_pseudogene	24416	KRT8P37	processed_pseudogene	16319
rs10905391	chr10	8498365	None	None	None	AC025946.2	processed_pseudogene	25413	KRT8P37	processed_pseudogene	15322
rs35806	chr10	77406072	KCNMA1	protein_coding	5upstream,non-coding intronic,intronic	None	None	None	None	None	None
rs55914228	chr10	125208106	None	None	None	MRPS21P6	processed_pseudogene	41169	RPS27P18	unprocessed_pseudogene	265580
rs7069729	chr10	125208420	None	None	None	MRPS21P6	processed_pseudogene	41483	RPS27P18	unprocessed_pseudogene	265266
rs9919764	chr12	13339770	None	None	None	EMP1	protein_coding	119831	LINC01559	lincRNA	31319
rs76425237	chr12	130360022	PIWIL1	protein_coding	intronic	None	None	None	None	None	None
rs9530814	chr13	78711593	None	None	None	RNF219	protein_coding	52414	RPL21P111	processed_pseudogene	49582
rs4932564	chr15	91633047	None	None	None	CRAT37	lincRNA	27836	AC107958.2	lincRNA	9970
rs169140	chr16	24233769	None	None	None	PRKCB	protein_coding	13158	LINC2194	lincRNA	2335
rs2696860	chr16	86294115	LINC01081	lincRNA	non-coding intronic	None	None	None	None	None	None
rs78760834	chr17	837494	NXN	protein_coding	intronic,non-coding intronic	None	None	None	None	None	None
rs59422776	chr17	863159	NXN	protein_coding	intronic,non-coding intronic	None	None	None	None	None	None
rs118160548	chr17	868216	NXN	protein_coding	non-coding intronic,intronic	None	None	None	None	None	None
rs8073989	chr17	15291407	None	None	None	AC005703.2	lincRNA	11930	TEKT3	protein_coding	12404
rs3794852	chr18	76997333	MBP	protein_coding	intronic,non-coding intronic	None	None	None	None	None	None
rs2051344	chr18	77003697	MBP	protein_coding	intronic,non-coding intronic	None	None	None	None	None	None
rs2051344	chr18	77003697	AC093330.2	TEC	non-coding	None	None	None	None	None	None
rs13344319	chr19	54409551	None	None	None	AC245884.4	processed_pseudogene	29591	TTYH1	protein_coding	5668
rs4668882	chr2	15194127	NBAS	protein_coding	intronic	None	None	None	None	None	None
rs10460510	chr2	75470298	EVA1A	protein_coding	non-coding intronic	None	None	None	None	None	None
rs78509568	chr2	196533476	HECW2	protein_coding	intronic,non-coding intronic	None	None	None	None	None	None
rs12611599	chr2	208096304	None	None	None	RPL12P17	processed_pseudogene	38559	CRYGEP	transcribed_unprocessed_pseudogene	11929
rs12614989	chr2	208096434	None	None	None	RPL12P17	processed_pseudogene	38689	CRYGEP	transcribed_unprocessed_pseudogene	11799
rs6736713	chr2	229501826	DNER	protein_coding	intronic	None	None	None	None	None	None
rs58014646	chr20	42715549	PTPRT	protein_coding	intronic	None	None	None	None	None	None
rs4685806	chr3	4731008	ITPR1	protein_coding	non-coding,non-coding intronic,intronic	None	None	None	None	None	None
rs11920819	chr3	80219886	None	None	None	HNRNPA3P8	processed_pseudogene	2652	AC108740.1	unprocessed_pseudogene	222195
rs7427090	chr3	80225611	None	None	None	HNRNPA3P8	processed_pseudogene	8377	AC108740.1	unprocessed_pseudogene	216470
rs75504175	chr3	119278858	B4GALT4-AS1	antisense	non-coding intronic	None	None	None	None	None	None
rs6797423	chr3	126496287	UROC1	protein_coding	intronic	None	None	None	None	None	None
rs9851822	chr3	150646577	None	None	None	SELENOT	protein_coding	16132	ERICH6	protein_coding	13308
rs6801602	chr3	188801806	LPP	protein_coding	non-coding intronic,intronic	None	None	None	None	None	None
rs7639948	chr3	188828709	LPP	protein_coding	intronic,non-coding intronic	None	None	None	None	None	None
rs76280036	chr5	142897219	ARHGAP26	protein_coding	intronic	None	None	None	None	None	None
rs9381968	chr6	13353502	None	None	None	TBC1D7	protein_coding	24919	GFOD1	protein_coding	4328
rs4587178	chr6	97974115	AL589740.1	lincRNA	non-coding intronic	None	None	None	None	None	None
rs6568431	chr6	106140931	ATG5	protein_coding	intronic	None	None	None	None	None	None
rs1040893	chr6	106148212	ATG5	protein_coding	intronic	None	None	None	None	None	None
rs39426	chr7	25066677	None	None	None	OSBPL3	protein_coding	85043	CYCS	protein_coding	53414
